# Supplementary material for: High p16 expression and heterozygous RB1 loss are biomarkers for CDK4/6 inhibitor resistance in ER+ breast cancer
Source: Nat Commun. 2022 Sep 7;13:5258. doi: 10.1038/s41467-022-32828-6 (PMC9452562; doi:10.1038/s41467-022-32828-6)
Supplement: Supplementary file 4 — Source Data [file 41467_2022_32828_MOESM4_ESM.xlsx]

## Sheet: Fig 1B, 7A, S1A and S4E
Figure 1B, 7A and S4E
Tumor volume from in vivo experiments
	Vehicle-1	Vehicle-2	Vehicle-3	Vehicle-4	Vehicle-5	Vehicle-6	Vehicle-7	Vehicle-8	Vehicle-9	Vehicle-10	Vehicle-11	Vehicle-12	Vehicle-13	Vehicle-14	Vehicle-15	Vehicle-16	Vehicle-17	Vehicle-18	Vehicle-19	Vehicle-20	BYL719-1	BYL719-2	BYL719-3	BYL719-4	BYL719-5	BYL719-6	BYL719-7	BYL719-8	BYL719-9	BYL719-10	BYL719-11	BYL719-12	BYL719-13	BYL719-14	BYL719-15	BYL719-16	BYL719-17	BYL719-18	BYL719-19	BYL719-20	LEE011-1	LEE011-2	LEE011-3	LEE011-4	LEE011-5	LEE011-6	LEE011-7	LEE011-8	LEE011-9
PDX222	76.0851	171.605	44.6759				81.5848														-58.439	-4.83785	-18.6963		-63.5568	11.9126	0														143.941	207.532	103.459		0	103.23	459.236
PDX153			125.613		-48.8	566.819						263.122									-78.4		-100	-71.8038			-93.6	-61.5327	-100												-82.766		-13.6162
PDX039		555.306		213.875					376.438												2.1992		555.42	232.089				35.3069			3.2806			214.432		18.1084						-15.0397	108.625		516.204	435.938			43.0664
PDX004	98.9726	176.51						164.061														-84.9265	14.0316					2.5485	-84.1102												0							21.4268	36.2491
PDX131	101.184		59.5235	295.328				149.9	201.188	146.045	559.124										60.9614	-61.3806	68.904	8.6342				21.027		27.7357	-31.9106												169.739	81.4338					46.4184
PDX244		1328.72	864.417					619.027	483.2												700	449.873		754.515				559.18				122.264									-7.78856	-67.5049		-100	-95.7551				-87.5
PDX191	1567.96		652.895								464.089	484.287	885.727		455.699	516.35		675.848	357.188		40.1144	173.679									96.5624				56.6959	25.0168	120.654	146.846			285.744		73.7717	216.815
PDX244LR	965.75	1187.44										646.197																													431.856	718.381		159.766
PDX284	1117.8	756.688	262.978	1259.39																		186.386	63.5833	251.882	207.324	39.2857															282.27	285.937	368.361	296.943	485.819	822.562
PDX347		765.577	797.086																		705.405	928.172																			1038.7	582.505		623.894
PDX287.2	71.6164																				11.3347																				88.7407
PDX251		82.856																			-2.61427																					142.736
PDX098	873.06	557.736		430.415		454.219							693.981		236.4						133.531	272.669		98.6439		48.2604	146.293				16.9783	150.206	96.0983		228.81						361.418		655.094	255.571	936.38	301.781
PDX313	1170.89	710.438	1160			515.678					1253.46			765.423	712.823							760.274		1225.2		700					1240.73		158.413	668.048	382.904								482.314		914.846
PDX173											222.973										-100										-21.3862										-100
PDX251J	213.048										235.377																				-34.3059										19.9171
PDX118		171.214									81.6844	196.292																			15.6599										90.948
PDX153LR	442.475	369.533	213.417		16.3014		312.359	80.2829	280.107	67.6376	172.518	124.051									-67.4435	-63.261	-72.6515	-56.5942	-70.0239		-43.2199		18.922	-44.2828		-75.8698	-4.92275								142.56	162.128	194.92	197.358	89.2431		193.014	297.779	308.626
PDX225	207.618	1368.33									413.576		772.925								-13.8761	104.219	77.4485								64.9656	189.671									166.999	143.005	81.7752
PDX287.3														297.71	52.7607						172.125										6.1393										3.8101
STG201	457.221																				349.668										332.583										494.898
PDX343	317.792	73.7536	71.0946								139.12		267.336								67.2914									12.3247											-5.57998
PDX270	1039.06									432.929	536.056	207.655									242.719	96.8792									139.266	160.075	45.5704	57.101							581.105
Figure S1A
Tumor volume from in vivo experiments
	Vehicle-1	Vehicle-2	Vehicle-3	Vehicle-4	Vehicle-5	Vehicle-6	Vehicle-7	Vehicle-8	Vehicle-9	Vehicle-10	Vehicle-11	Vehicle-12	Vehicle-13	Vehicle-14	Vehicle-15	Vehicle-16	Vehicle-17	Vehicle-18	Vehicle-19	Vehicle-20	Ful-1	Ful-2	Ful-3	Ful-4	Ful-5	Ful-6	Ful-7	Ful-8	Ful-9	Ful-10	Ful-11	Ful-12	Ful-13	Ful-14	Ful-15	Ful-16	Ful-17	Ful-18	Ful-19	Ful-20	Her-1	Her-2	Her-3	Her-4	Her-5	Her-6	Her-7	Her-8	Her-9
PDX222	406.4	95.8332										125.857																														126.405	48.4587
PDX153	115.595										88.9739									22.5257
PDX039	117.126	189.64	86.5809	143.14	234.662																170.625	806.667	25.8588	142.314	205.18
PDX004
PDX131	137.982	268.948										226.667									102.68		223.154									110.228	118.472
PDX244	292.58																				237.286
PDX191	177.196				260.247							52.6821	175.767	233.835	281.92						6.7778			-64.4521								-39.809		-46.8138						-47
PDX244LR
PDX284
PDX347
PDX287.2		438.749										106.984
PDX251	179.896																				223.811
PDX098	171.944	226.153	392.621		133.354	110.189	437.92	342.682		470.27											277.467	292.319	320.962	242.591	577.12	382.868	441.904
PDX313	889.529										795.739										680.83										277.173
PDX173	57.037									215.496																															372.246
PDX251J
PDX118	249										634																														205	130
PDX153LR	142	137		38								73	258		46	43																									17	87	18	73	105	95
PDX225	206	203									174	306									46									-81	436
PDX287.3	238
STG201	537.273									394.839											334.62	647.663	569.733	304.755							290.209
PDX343	29.5969	129.906	300.569	88.4255							120.588	107.695	460.266	124.941							143.553	238.876	230.95								47.0279	409.318	161.312
PDX270
[truncated: 31 more columns]

## Sheet: Fig 1D
Figure 1D
Tumor volume from in vivo experiments
		PDX313																				PDX347JAL																				PDX98
	Days of treatment	Tumor-1	Tumor-2	Tumor-3	Tumor-4	Tumor-5	Tumor-6	Tumor-7	Tumor-8	Tumor-9	Tumor-10	Tumor-11	Tumor-12	Tumor-13	Tumor-14	Tumor-15	Tumor-16	Tumor-17	Tumor-18	Tumor-19	Tumor-20	Tumor-1	Tumor-2	Tumor-3	Tumor-4	Tumor-5	Tumor-6	Tumor-7	Tumor-8	Tumor-9	Tumor-10	Tumor-11	Tumor-12	Tumor-13	Tumor-14	Tumor-15	Tumor-16	Tumor-17	Tumor-18	Tumor-19	Tumor-20	Tumor-1	Tumor-2	Tumor-3	Tumor-4	Tumor-5	Tumor-6	Tumor-7	Tumor-8
	0	1	1	1	1	1						1	1				1					1	1		1																	1		1	1	1	1
	4	1.86855	2.06545	1.75677	1.62613	1.46438						1.60636	1.62836				1.26089					0.846454	0.984701		1.38525																	0.871626		1.17333	1.04246	1.2016	2.06242
	7	2.82946	1.75985	2.62636	2.01613	2.02566						1.89142	2.17896				1.79817					1.00827	1.14339		1.4832																	0.836125		2.19753	1.36351	2.00939	2.26396
	11	3.7416	2.05784	2.26169	2.23516	2.26224						2.53405	2.03898				2.9377					2.13174	1.96111		2.52321																	1.55931		2.24776	1.40541	1.87996	1.85507
	13	3.4988	2.15497	1.93415	3.26136	3.23526						2.39676	3.0434				3.96222					3.08141	2.09037		3.26561																	1.76056		2.45553	1.88742	2.61114	1.93957
	18	4.46628	3.67935	2.34545	5.28528	4.96714						3.31816	4.60578				4.41979					3.64475	3.28848		4.52284																	2.40518		2.90635	2.07147	3.58994	2.95478
	20	5.53426	4.704	2.58644	6.9871	5.13361						4.41312	5.21763				6.90633					5.50195	3.8411		4.44586																	2.43789		3.25222	2.09897	3.71201	2.9707
	27	7.06426	8.71991			4.87446						4.63543	6.01754				5.9681					7.25424	4.68153		6.33416																	2.56022		3.55176	2.16907	4.41397	3.49973
	31	7.57441	9.83093	6.09273	10.0578	6.76066						5.57024	8.11119				9.02997					7.97373	4.34925		7.88942																	2.73574		4.35957	2.42014	6.23042	3.25187
	34	14.1086	14.8319	5.0311	11.016	7.19103						7.25496	11.8082				9.7316					11.9048	6.82505		7.23894																	3.16408		4.23967	2.68558	6.53267	4.06533
	38	23.3507	13.6079	5.82314	18.0008	10.1485						10.0891	17.2539				14.6267					12.1939																				3.29247		6.79114	3.1132	7.33582	4.9749
	41				25.051	9.86667											15.1104					11.387																				4.61418		7.55094	3.55571	10.3638	4.01781
	46				45.9601	16.4681											22.9804																											8.87409	4.18996	10.9052
	48
	53
	55
	60
	62
	67
	69
	74
	76
	81
	84
	89
	91
	95
	98
	102
	105
	110
	113
	117
	120
	124
	126
	131
	134
	138
	141
[truncated: 392 more columns]

## Sheet: Fig 2A and Table S4
Figure 2A and Table S4
Genomic data from PDXs
Sample	Chromosome	VariantClass	SN_Start	SN_Ref	SN_Alt	Gene	SN_Exon	SN_TranscriptID	SN_cD'-change	SN_AAchange	SN_T_TotalDepth	SN_T_RefCount	SN_T_AltCount	SN_T_AltFreq	CN_Cyt	CN_lr	CN_NExons	CN_foldchange	CN_padj
PDX313	1	nonsynonymous_SNV	11217312	A	C	MTOR	exon30	NM_004958	c.4366T>G	p.W1456G	287	153	134	0.4669	-	-	-	-	-
PDX313	1	nonsynonymous_SNV	120459122	C	T	NOTCH2	exon34	NM_024408	c.6223G>A	p.V2075M	428	311	117	0.27336	-	-	-	-	-
PDX313	1	nonsynonymous_SNV	156851382	G	A	NTRK1	exon17	NM_002529	c.2339G>A	p.R780Q	1064	696	368	0.34586	-	-	-	-	-
PDX313	1	nonsynonymous_SNV	228613026	T	C	HIST3H3	exon1	NM_003493	c.1A>G	p.M1V	1641	697	944	0.57526	-	-	-	-	-
PDX313	2	nonsynonymous_SNV	29446362	T	C	ALK	exon20	NM_004304	c.3205A>G	p.M1069V	970	636	334	0.34433	-	-	-	-	-
PDX313	5	nonsynonymous_SNV	112175240	G	C	APC	exon16	NM_000038	c.3949G>C	p.E1317Q	100	1	99	0.99	-	-	-	-	-
PDX313	9	nonsynonymous_SNV	5462876	C	G	CD274	exon4	NM_014143	c.437C>G	p.P146R	201	0	201	1	-	-	-	-	-
PDX313	9	nonsynonymous_SNV	98209513	C	G	PTCH1	exon23	NM_000264	c.4025G>C	p.R1342P	458	227	229	0.5	-	-	-	-	-
PDX313	13	nonsynonymous_SNV	29004280	T	C	FLT1	exon8	NM_002019	c.1013A>G	p.H338R	162	2	159	0.98148	-	-	-	-	-
PDX313	14	nonsynonymous_SNV	105246551	C	T	AKT1	exon3	NM_001014431	c.49G>A	p.E17K	224	0	224	1	-	-	-	-	-
PDX313	16	nonsynonymous_SNV	89347862	G	C	ANKRD11	exon9	NM_013275	c.5088C>G	p.D1696E	1399	672	725	0.51823	-	-	-	-	-
PDX313	17	splicing	7578291	T	C	TP53	exon7	NM_000546	c.560-2A>G		236	1	235	0.99576	-	-	-	-	-
PDX313	17	nonsynonymous_SNV	29528115	C	G	NF1	exon10	NM_001042492	c.1123C>G	p.L375V	141	73	68	0.48227	-	-	-	-	-
PDX313	19	nonsynonymous_SNV	1220478	A	G	STK11	exon4	NM_000455	c.571A>G	p.K191E	666	7	659	0.98949	-	-	-	-	-
PDX313	19	nonsynonymous_SNV	42383644	C	A	CD79A	exon3	NM_001783	c.419C>A	p.T140N	650	4	645	0.99231	-	-	-	-	-
PDX313	19	nonsynonymous_SNV	50905151	G	A	POLD1	exon4	NM_002691	c.433G>A	p.A145T	1460	495	965	0.66096	-	-	-	-	-
PDX313	19	nonsynonymous_SNV	50920444	G	T	POLD1	exon26	NM_002691	c.3136G>T	p.A1046S	949	629	320	0.3372	-	-	-	-	-
PDX313	19	nonframeshift_insertion	33792731	G	GGCGGGT	CEBPA	exon1	NM_004364	c.589_590insACCCGC	p.P197_P198insHP	301	156	145	0.48173	-	-	-	-	-
PDX313	12	Copy number alteration	-	-	-	CCND2	-	-	-	-	-	-	-	-	12p13	2.1431	5	4.4171	0
PDX313	12	Copy number alteration	-	-	-	ETV6	-	-	-	-	-	-	-	-	12p13	2.1431	8	4.4171	0
PDX313	8	Copy number alteration	-	-	-	RAD21	-	-	-	-	-	-	-	-	8q24	1.6146	13	3.06227	3.03461e-14
PDX313	17	Copy number alteration	-	-	-	SOX9	-	-	-	-	-	-	-	-	17q24	1.57	3	2.96905	6.50273e-14
PDX313	17	Copy number alteration	-	-	-	H3F3B	-	-	-	-	-	-	-	-	17q25	1.57	3	2.96905	6.50273e-14
PDX313	17	Copy number alteration	-	-	-	SRSF2	-	-	-	-	-	-	-	-	17q25	1.57	2	2.96905	6.50273e-14
PDX313	17	Copy number alteration	-	-	-	RPTOR	-	-	-	-	-	-	-	-	17q25	1.57	34	2.96905	6.50273e-14
PDX313	1	Copy number alteration	-	-	-	FH	-	-	-	-	-	-	-	-	1q43	1.487	10	2.80305	1.46673e-12
PDX313	1	Copy number alteration	-	-	-	AKT3	-	-	-	-	-	-	-	-	1q44	1.487	13	2.80305	1.46673e-12
PDX313	8	Copy number alteration	-	-	-	MYC	-	-	-	-	-	-	-	-	8q24	1.1918	3	2.28438	5.85504e-08
PDX313	12	Copy number alteration	-	-	-	KDM5A	-	-	-	-	-	-	-	-	12p13	1.1879	28	2.27821	5.85504e-08
PDX313	12	Copy number alteration	-	-	-	RAD52	-	-	-	-	-	-	-	-	12p13	1.1879	11	2.27821	5.85504e-08
PDX313	X	Copy number alteration	-	-	-	ZRSR2	-	-	-	-	-	-	-	-	Xp22	1.1532	11	2.22407	1.17489e-07
PDX313	6	Copy number alteration	-	-	-	HIST1H3D	-	-	-	-	-	-	-	-	6p22	1.15	1	2.21914	1.17489e-07
PDX313	6	Copy number alteration	-	-	-	HIST1H3E	-	-	-	-	-	-	-	-	6p22	1.15	1	2.21914	1.17489e-07
PDX313	6	Copy number alteration	-	-	-	HIST1H3F	-	-	-	-	-	-	-	-	6p22	1.15	1	2.21914	1.17489e-07
PDX313	6	Copy number alteration	-	-	-	HIST1H3G	-	-	-	-	-	-	-	-	6p22	1.15	1	2.21914	1.17489e-07
PDX313	6	Copy number alteration	-	-	-	HIST1H3H	-	-	-	-	-	-	-	-	6p22	1.15	1	2.21914	1.17489e-07
PDX313	6	Copy number alteration	-	-	-	HIST1H3I	-	-	-	-	-	-	-	-	6p22	1.15	1	2.21914	1.17489e-07
PDX313	6	Copy number alteration	-	-	-	HIST1H3J	-	-	-	-	-	-	-	-	6p22	1.15	1	2.21914	1.17489e-07
PDX313	10	Copy number alteration	-	-	-	GATA3	-	-	-	-	-	-	-	-	10p14	1.1034	5	2.1486	4.68417e-07
PDX313	1	Copy number alteration	-	-	-	HIST2H3D	-	-	-	-	-	-	-	-	1q21	1.0798	1	2.11374	7.09599e-07
PDX313	1	Copy number alteration	-	-	-	HIST2H3C	-	-	-	-	-	-	-	-	1q21	1.0798	1	2.11374	7.09599e-07
PDX313	1	Copy number alteration	-	-	-	MCL1	-	-	-	-	-	-	-	-	1q21	1.0798	3	2.11374	7.09599e-07
PDX313	1	Copy number alteration	-	-	-	RIT1	-	-	-	-	-	-	-	-	1q22	1.0798	5	2.11374	7.09599e-07
PDX313	1	Copy number alteration	-	-	-	NTRK1	-	-	-	-	-	-	-	-	1q23	1.0798	17	2.11374	7.09599e-07
PDX313	1	Copy number alteration	-	-	-	SDHC	-	-	-	-	-	-	-	-	1q23	1.0798	6	2.11374	7.09599e-07
PDX313	1	Copy number alteration	-	-	-	DDR2	-	-	-	-	-	-	-	-	1q23	1.0798	16	2.11374	7.09599e-07
PDX313	6	Copy number alteration	-	-	-	PARK2	-	-	-	-	-	-	-	-	6q26	1.06887	12	2.09778	9.4414e-07
PDX347	1	nonsynonymous_SNV	156830779	G	A	NTRK1	exon1	NM_002529	c.53G>A	p,G18E	451	339	112	0.24834	-	-	-	-	-
PDX347	1	nonsynonymous_SNV	162729748	C	G	DDR2	exon8	NM_006182	c.834C>G	p,I278M	882	763	117	0.13265	-	-	-	-	-
PDX347	3	nonsynonymous_SNV	138664915	G	A	FOXL2	exon1	NM_023067	c.650C>T	p,S217F	148	110	38	0.25676	-	-	-	-	-
PDX347	6	nonsynonymous_SNV	30673359	T	G	MDC1	exon10	NM_014641	c.3601A>C	p,T1201P	1020	855	163	0.1598	-	-	-	-	-
PDX347	6	nonsynonymous_SNV	149983239	G	C	LATS1	exon8	NM_004690	c.3019C>G	p,H1007D	392	332	60	0.15306	-	-	-	-	-
PDX347	6	nonsynonymous_SNV	157150493	C	G	ARID1B	exon2	NM_020732	c.1675C>G	p,P559A	548	279	268	0.48905	-	-	-	-	-
PDX347	7	splicing	2957020	C	T	CARD11	exon21	NM_032415	c.2608-1G>A		410	205	205	0.5	-	-	-	-	-
PDX347	7	nonsynonymous_SNV	92462505	C	G	CDK6	exon2	NM_001145306	c.133G>C	p,V45L	1098	643	454	0.41348	-	-	-	-	-
PDX347	11	nonsynonymous_SNV	108128246	T	A	ATM	exon15	NM_000051	c.2289T>A	p,F763L	335	3	332	0.99104	-	-	-	-	-
PDX347	12	nonsynonymous_SNV	12006363	G	A	ETV6	exon4	NM_001987	c.331G>A	p,D111N	218	1	217	0.99541	-	-	-	-	-
PDX347	15	nonsynonymous_SNV	88680673	G	C	NTRK3	exon7	NM_001012338	c.584C>G	p,S195C	921	802	118	0.12812	-	-	-	-	-
PDX347	15	nonsynonymous_SNV	88799174	T	C	NTRK3	exon3	NM_001012338	c.211A>G	p,I71V	792	410	382	0.48232	-	-	-	-	-
PDX347	16	nonsynonymous_SNV	2138097	G	A	TSC2	exon40	NM_000548	c.5117G>A	p,R1706H	899	461	437	0.4861	-	-	-	-	-
PDX347	16	nonsynonymous_SNV	3820696	G	C	CREBBP	exon14	NM_004380	c.2755C>G	p,Q919E	784	700	84	0.10714	-	-	-	-	-
PDX347	17	stopgain_SNV	7577082	C	A	TP53	exon8	NM_000546	c.856G>T	p,E286*	632	4	628	0.99367	-	-	-	-	-
PDX347	5	frameshift_deletion	67589599	TCA	T	PIK3R1	exon11	NM_181523	c.1363_1364delCA	p,Q455fs	116	0	117	1	-	-	-	-	-
PDX347	6	frameshift_deletion	29911318	CG	C	HLA-A	exon3	NM_001242758	c.618delG	p,T206fs	465	265	78	0.16774	-	-	-	-	-
PDX347	8	Copy number alteration	-	-	-	RAD21	-	-	-	-	-	-	-	-	8q24	1.5425	13	2.91299	0.000252468
PDX347	7	Copy number alteration	-	-	-	MLL3	-	-	-	-	-	-	-	-	7q36	1.2318	59	2.3486	0.00711821
PDX347	7	Copy number alteration	-	-	-	XRCC2	-	-	-	-	-	-	-	-	7q36	1.2318	3	2.3486	0.00711821
PDX347	7	Copy number alteration	-	-	-	RHEB	-	-	-	-	-	-	-	-	7q36	1.16623	8	2.24424	0.0115339
PDX347	1	Copy number alteration	-	-	-	DDR2	-	-	-	-	-	-	-	-	1q23	1.0833	16	2.11888	0.0242307
PDX347	16	Copy number alteration	-	-	-	AXIN1	-	-	-	-	-	-	-	-	16p13	-1.0342	10	-2.04798	0.000252468
PDX347	12	Copy number alteration	-	-	-	MLL2	-	-	-	-	-	-	-	-	12q13	-1.0364	54	-2.0511	0.000252468
PDX347	12	Copy number alteration	-	-	-	SMARCD1	-	-	-	-	-	-	-	-	12q13	-1.0364	13	-2.0511	0.000252468
PDX347	12	Copy number alteration	-	-	-	SH2B3	-	-	-	-	-	-	-	-	12q24	-1.0416	7	-2.05851	0.000252468
PDX347	12	Copy number alteration	-	-	-	PTPN11	-	-	-	-	-	-	-	-	12q24	-1.0416	15	-2.05851	0.000252468
PDX347	12	Copy number alteration	-	-	-	TBX3	-	-	-	-	-	-	-	-	12q24	-1.0416	8	-2.05851	0.000252468
PDX347	12	Copy number alteration	-	-	-	RAB35	-	-	-	-	-	-	-	-	12q24	-1.0416	6	-2.05851	0.000252468
PDX347	12	Copy number alteration	-	-	-	HNF1A	-	-	-	-	-	-	-	-	12q24	-1.0416	9	-2.05851	0.000252468
PDX347	12	Copy number alteration	-	-	-	POLE	-	-	-	-	-	-	-	-	12q24	-1.0416	49	-2.05851	0.000252468
PDX347	17	Copy number alteration	-	-	-	RAD51D	-	-	-	-	-	-	-	-	17q12	-1.1133	7	-2.1634	0.000132145
PDX347	5	Copy number alteration	-	-	-	FLT4	-	-	-	-	-	-	-	-	5q35	-1.1315	30	-2.19086	0.000107686
PDX347	4	Copy number alteration	-	-	-	FGFR3	-	-	-	-	-	-	-	-	4p16	-1.1381	17	-2.20091	0.00010722
PDX347	14	Copy number alteration	-	-	-	AKT1	-	-	-	-	-	-	-	-	14q32	-1.139	13	-2.20228	0.00010722
PDX347	12	Copy number alteration	-	-	-	ETV6	-	-	-	-	-	-	-	-	12p13	-1.1625	8	-2.23845	9.15126e-05
PDX347	12	Copy number alteration	-	-	-	CDKN1B	-	-	-	-	-	-	-	-	12p13	-1.1625	2	-2.23845	9.15126e-05
PDX347	17	Copy number alteration	-	-	-	ERBB2	-	-	-	-	-	-	-	-	17q12	-1.1647	27	-2.24187	9.15126e-05
PDX347	17	Copy number alteration	-	-	-	RARA	-	-	-	-	-	-	-	-	17q21	-1.1647	8	-2.24187	9.15126e-05
PDX347	X	Copy number alteration	-	-	-	CRLF2	-	-	-	-	-	-	-	-	Xp22	-1.1915	6	-2.2839	9.15126e-05
PDX347	5	Copy number alteration	-	-	-	FGFR4	-	-	-	-	-	-	-	-	5q35	-1.1948	16	-2.28913	9.15126e-05
PDX347	7	Copy number alteration	-	-	-	ETV1	-	-	-	-	-	-	-	-	7p21	-6.2099	11	-74.0229	9.9036e-104
PDX098	1	nonsynonymous_SNV	65335079	C	T	JAK1	exon6	NM_002227	c.562G>A	p.E188K	384	201	182	0.47396	-	-	-	-	-
PDX098	1	nonsynonymous_SNV	156811581	C	T	INSRR	exon20	NM_014215	c.3403G>A	p.G1135R	72	22	50	0.69444	-	-	-	-	-
PDX098	1	nonsynonymous_SNV	226570767	G	A	PARP1	exon8	NM_001618	c.1129C>T	p.P377S	508	352	156	0.30709	-	-	-	-	-
PDX098	4	nonsynonymous_SNV	66230889	C	A	EPHA5	exon12	NM_004439	c.2082G>T	p.L694F	268	182	86	0.3209	-	-	-	-	-
PDX098	7	nonsynonymous_SNV	6026607	T	A	PMS2	exon11	NM_000535	c.1789A>T	p.T597S	505	246	259	0.51287	-	-	-	-	-
PDX098	10	nonsynonymous_SNV	88659852	A	G	BMPR1A	exon7	NM_004329	c.499A>G	p.M167V	84	0	84	1	-	-	-	-	-
PDX098	11	nonsynonymous_SNV	108178683	G	C	ATM	exon38	NM_000051	c.5734G>C	p.V1912L	54	0	54	1	-	-	-	-	-
PDX098	11	nonsynonymous_SNV	119170480	G	A	CBL	exon16	NM_005188	c.2710G>A	p.V904I	106	1	105	0.99057	-	-	-	-	-
PDX098	16	nonsynonymous_SNV	23637715	G	A	PALB2	exon7	NM_024675	c.2590C>T	p.P864S	254	143	111	0.43701	-	-	-	-	-
PDX098	16	nonsynonymous_SNV	23647635	C	T	PALB2	exon4	NM_024675	c.232G>A	p.V78I	213	125	88	0.41315	-	-	-	-	-
PDX098	17	nonsynonymous_SNV	7577534	C	A	TP53	exon7	NM_000546	c.747G>T	p.R249S	471	1	470	0.99788	-	-	-	-	-
PDX098	17	nonsynonymous_SNV	40370280	C	T	STAT5B	exon9	NM_012448	c.1058G>A	p.R353H	1880	699	1181	0.62819	-	-	-	-	-
PDX098	17	nonsynonymous_SNV	41245071	G	T	BRCA1	exon10	NM_007294	c.2477C>A	p.T826K	466	180	285	0.61159	-	-	-	-	-
PDX098	19	stopgain_SNV	1221243	G	T	STK11	exon6	NM_000455	c.766G>T	p.E256*	762	6	755	0.99081	-	-	-	-	-
PDX098	19	nonsynonymous_SNV	10602472	A	G	KEAP1	exon3	NM_203500	c.1106T>C	p.V369A	1828	1195	633	0.34628	-	-	-	-	-
PDX098	21	nonsynonymous_SNV	36231797	G	A	RUNX1	exon6	NM_001754	c.587C>T	p.T196I	530	186	344	0.64906	-	-	-	-	-
PDX098	X	nonsynonymous_SNV	44950000	G	A	KDM6A	exon26	NM_021140	c.3769G>A	p.E1257K	196	0	196	1	-	-	-	-	-
PDX098	X	nonframeshift_deletion	15841230	CAGCCGG	C	ZRSR2	exon11	NM_005089	c.1315_1320delAGCCGG	p.439_440del	427	119	310	0.726	-	-	-	-	-
PDX098	12	splicing	115114116	A	AC	TBX3	exon7	NM_016569	c.1099+2->G		499	33	466	0.93387	-	-	-	-	-
PDX098	13	frameshift_deletion	49037920	AT	A	RB1	exon21	NM_000321	c.2161delT	p.F721fs	360	15	343	0.95278	-	-	-	-	-
PDX098	9	Copy number alteration	-	-	-	TRAF2	-	-	-	-	-	-	-	-	9q34	2.8552	10	7.23604	2.23378e-07
PDX098	9	Copy number alteration	-	-	-	EGFL7	-	-	-	-	-	-	-	-	9q34	1.8764	8	3.67158	0.0014443
PDX098	9	Copy number alteration	-	-	-	NOTCH1	-	-	-	-	-	-	-	-	9q34	2.08066	34	4.23	0.000218773
PDX098	8	Copy number alteration	-	-	-	RAD21	-	-	-	-	-	-	-	-	8q24	1.6105	13	3.05358	0.012297
PDX098	19	Copy number alteration	-	-	-	CALR	-	-	-	-	-	-	-	-	19p13	1.4875	9	2.80403	0.0233048
PDX098	19	Copy number alteration	-	-	-	D'-JB1	-	-	-	-	-	-	-	-	19p13	1.4875	3	2.80403	0.0233048
PDX098	19	Copy number alteration	-	-	-	NOTCH3	-	-	-	-	-	-	-	-	19p13	1.4875	33	2.80403	0.0233048
PDX098	19	Copy number alteration	-	-	-	BRD4	-	-	-	-	-	-	-	-	19p13	1.4875	19	2.80403	0.0233048
PDX098	8	Copy number alteration	-	-	-	RECQL4	-	-	-	-	-	-	-	-	8q24	1.5185	21	2.86493	0.0233048
PDX098	8	Copy number alteration	-	-	-	MYC	-	-	-	-	-	-	-	-	8q24	1.0075	3	2.01042	0.337871
PDX098	19	Copy number alteration	-	-	-	SMARCA4	-	-	-	-	-	-	-	-	19p13	1.1235	34	2.17875	0.17852
PDX098	19	Copy number alteration	-	-	-	PTPRS	-	-	-	-	-	-	-	-	19p13	1.1436	37	2.20932	0.176927
PDX098	19	Copy number alteration	-	-	-	DNMT1	-	-	-	-	-	-	-	-	19p13	1.1235	40	2.17875	0.17852
PDX098	19	Copy number alteration	-	-	-	KEAP1	-	-	-	-	-	-	-	-	19p13	1.1235	5	2.17875	0.17852
PDX098	4	Copy number alteration	-	-	-	PHOX2B	-	-	-	-	-	-	-	-	4p13	-2.5453	3	-5.8373	1.33971e-05
PDX098	10	Copy number alteration	-	-	-	ARID5B	-	-	-	-	-	-	-	-	10q21	-1.33122	10	-2.51615	0.115565
PDX098	10	Copy number alteration	-	-	-	TET1	-	-	-	-	-	-	-	-	10q21	-1.0193	11	-2.02694	0.405376
PDX098	10	Copy number alteration	-	-	-	BMPR1A	-	-	-	-	-	-	-	-	10q23	-1.0193	11	-2.02694	0.405376
PDX098	X	Copy number alteration	-	-	-	MED12	-	-	-	-	-	-	-	-	Xq13	-1.02183	45	-2.03049	0.405376
PDX098	X	Copy number alteration	-	-	-	GATA1	-	-	-	-	-	-	-	-	Xp11	-1.4949	5	-2.81845	0.0395289
PDX098	X	Copy number alteration	-	-	-	ARAF	-	-	-	-	-	-	-	-	Xp11	-1.4949	15	-2.81845	0.0395289
PDX098	20	Copy number alteration	-	-	-	PTPRT	-	-	-	-	-	-	-	-	20q12	-2.18446	32	-4.54556	0.000218773
PDX098	8	Copy number alteration	-	-	-	NKX3-1	-	-	-	-	-	-	-	-	8p21	-1.2467	2	-2.37298	0.176927
PDX098	8	Copy number alteration	-	-	-	FGFR1	-	-	-	-	-	-	-	-	8p11	-1.2467	18	-2.37298	0.176927
PDX098	X	Copy number alteration	-	-	-	CRLF2	-	-	-	-	-	-	-	-	Xp22	-1.7973	6	-3.47569	0.00647642
PDX098	X	Copy number alteration	-	-	-	RBM10	-	-	-	-	-	-	-	-	Xp11	-1.4949	24	-2.81845	0.0395289
PDX098	11	Copy number alteration	-	-	-	RPS6KB2	-	-	-	-	-	-	-	-	11q13	-2.319	15	-4.98986	6.42557e-05
PDX098	11	Copy number alteration	-	-	-	CCND1	-	-	-	-	-	-	-	-	11q13	-2.319	5	-4.98986	6.42557e-05
PDX098	11	Copy number alteration	-	-	-	FGF19	-	-	-	-	-	-	-	-	11q13	-2.319	3	-4.98986	6.42557e-05
PDX098	11	Copy number alteration	-	-	-	FGF4	-	-	-	-	-	-	-	-	11q13	-2.319	3	-4.98986	6.42557e-05
PDX098	11	Copy number alteration	-	-	-	FGF3	-	-	-	-	-	-	-	-	11q13	-2.319	3	-4.98986	6.42557e-05
PDX098	4	Copy number alteration	-	-	-	FGFR3	-	-	-	-	-	-	-	-	4p16	-2.804	17	-6.98374	8.26188e-07
PDX244LR	1	nonsynonymous_SNV	27022998	C	T	ARID1A	exon1	NM_006015	c.104C>T	p.A35V	411	200	211	0.51338	-	-	-	-	-
PDX244LR	2	nonsynonymous_SNV	25991689	T	C	ASXL2	exon6	NM_018263	c.553A>G	p.S185G	455	246	209	0.45934	-	-	-	-	-
PDX244LR	5	nonsynonymous_SNV	180049766	C	A	FLT4	exon12	NM_182925	c.1622G>T	p.G541V	841	426	415	0.49346	-	-	-	-	-
PDX244LR	6	nonsynonymous_SNV	152419923	A	C	ESR1	exon9	NM_001122740	c.1610A>C	p.Y537S	885	600	285	0.32203	-	-	-	-	-
PDX244LR	11	nonsynonymous_SNV	32417883	G	C	WT1	exon7	NM_024426	c.1169C>G	p.P390R	4609	4312	291	0.06314	-	-	-	-	-
PDX244LR	12	nonsynonymous_SNV	31945049	G	C	H3F3C	exon1	NM_001013699	c.52C>G	p.R18G	1652	797	851	0.51513	-	-	-	-	-
PDX244LR	12	nonsynonymous_SNV	49434075	C	T	MLL2	exon31	NM_003482	c.7478G>A	p.G2493E	698	375	323	0.46275	-	-	-	-	-
PDX244LR	17	nonsynonymous_SNV	7578404	A	G	TP53	exon5	NM_000546	c.526T>C	p.C176R	564	2	562	0.99645	-	-	-	-	-
PDX244LR	20	nonsynonymous_SNV	31023964	G	T	ASXL1	exon12	NM_015338	c.3449G>T	p.G1150V	580	3	577	0.99483	-	-	-	-	-
PDX244LR	13	frameshift_insertion	49033945	C	CA	RB1	exon20	NM_000321	c.2083dupA	p.L694fs	169	68	101	0.59763	-	-	-	-	-
PDX244LR	11	Copy number alteration	-	-	-	WT1	-	-	-	-	-	-	-	-	11p13	2.4025	10	5.28719	0
PDX244LR	21	Copy number alteration	-	-	-	RUNX1	-	-	-	-	-	-	-	-	21q22	2.3255	8	5.01239	0
PDX244LR	20	Copy number alteration	-	-	-	NCOA3	-	-	-	-	-	-	-	-	20q13	1.31284	21	2.48431	9.95192e-08
PDX244LR	10	Copy number alteration	-	-	-	GATA3	-	-	-	-	-	-	-	-	10p14	1.245	5	2.37019	3.92684e-07
PDX244LR	12	Copy number alteration	-	-	-	PIK3C2G	-	-	-	-	-	-	-	-	12p12	1.23084	31	2.34703	4.7442e-07
PDX244LR	10	Copy number alteration	-	-	-	RET	-	-	-	-	-	-	-	-	10q11	1.17149	20	2.25244	1.50109e-06
PDX244LR	6	Copy number alteration	-	-	-	IFNGR1	-	-	-	-	-	-	-	-	6q23	1.1058	7	2.15218	4.40121e-06
PDX244LR	6	Copy number alteration	-	-	-	TNFAIP3	-	-	-	-	-	-	-	-	6q23	1.1058	8	2.15218	4.40121e-06
PDX244LR	6	Copy number alteration	-	-	-	HIST1H3D	-	-	-	-	-	-	-	-	6p22	1.0445	1	2.06265	8.68342e-06
PDX244LR	6	Copy number alteration	-	-	-	HIST1H3E	-	-	-	-	-	-	-	-	6p22	1.0445	1	2.06265	8.68342e-06
PDX244LR	6	Copy number alteration	-	-	-	HIST1H3F	-	-	-	-	-	-	-	-	6p22	1.0445	1	2.06265	8.68342e-06
PDX244LR	6	Copy number alteration	-	-	-	HIST1H3G	-	-	-	-	-	-	-	-	6p22	1.0445	1	2.06265	8.68342e-06
PDX244LR	6	Copy number alteration	-	-	-	HIST1H3H	-	-	-	-	-	-	-	-	6p22	1.0445	1	2.06265	8.68342e-06
PDX244LR	6	Copy number alteration	-	-	-	HIST1H3I	-	-	-	-	-	-	-	-	6p22	1.0445	1	2.06265	8.68342e-06
PDX244LR	6	Copy number alteration	-	-	-	HIST1H3J	-	-	-	-	-	-	-	-	6p22	1.0445	1	2.06265	8.68342e-06
PDX244LR	5	Copy number alteration	-	-	-	SDHA	-	-	-	-	-	-	-	-	5p15	1.0441	15	2.06208	8.68342e-06
PDX244LR	5	Copy number alteration	-	-	-	TERT	-	-	-	-	-	-	-	-	5p15	1.0441	16	2.06208	8.68342e-06
PDX244LR	6	Copy number alteration	-	-	-	ARID1B	-	-	-	-	-	-	-	-	6q25	1.01978	20	2.0276	1.26307e-05
PDX244LR	12	Copy number alteration	-	-	-	SH2B3	-	-	-	-	-	-	-	-	12q24	1.0089	7	2.01238	1.48685e-05
PDX244LR	1	Copy number alteration	-	-	-	HIST2H3D	-	-	-	-	-	-	-	-	1q21	0.9524	1	1.93509	3.62088e-05
PDX244LR	1	Copy number alteration	-	-	-	HIST2H3C	-	-	-	-	-	-	-	-	1q21	0.9524	1	1.93509	3.62088e-05
PDX244LR	20	Copy number alteration	-	-	-	AURKA	-	-	-	-	-	-	-	-	20q13	0.9522	8	1.93482	3.62088e-05
PDX244LR	20	Copy number alteration	-	-	-	G'-S	-	-	-	-	-	-	-	-	20q13	0.9522	13	1.93482	3.62088e-05
PDX244LR	7	Copy number alteration	-	-	-	IKZF1	-	-	-	-	-	-	-	-	7p12	0.841214	7	1.79156	0.000140402
PDX244LR	17	Copy number alteration	-	-	-	STAT5B	-	-	-	-	-	-	-	-	17q21	0.8396	18	1.78955	0.000140402
PDX244LR	17	Copy number alteration	-	-	-	STAT5A	-	-	-	-	-	-	-	-	17q21	0.8396	18	1.78955	0.000140402
PDX244LR	17	Copy number alteration	-	-	-	STAT3	-	-	-	-	-	-	-	-	17q21	0.8396	23	1.78955	0.000140402
PDX244LR	17	Copy number alteration	-	-	-	BRCA1	-	-	-	-	-	-	-	-	17q21	0.8396	22	1.78955	0.000140402
PDX244LR	17	Copy number alteration	-	-	-	MAP3K14	-	-	-	-	-	-	-	-	17q21	0.8396	15	1.78955	0.000140402
PDX244LR	17	Copy number alteration	-	-	-	HOXB13	-	-	-	-	-	-	-	-	17q21	0.8396	2	1.78955	0.000140402
PDX244LR	X	Copy number alteration	-	-	-	MED12	-	-	-	-	-	-	-	-	Xq13	-1.00214	45	-2.00297	0.049328
PDX244LR	3	Copy number alteration	-	-	-	RHOA	-	-	-	-	-	-	-	-	3p21	-1.0758	4	-2.10789	0.0253232
PDX244LR	3	Copy number alteration	-	-	-	MST1	-	-	-	-	-	-	-	-	3p21	-1.0758	18	-2.10789	0.0253232
PDX244LR	3	Copy number alteration	-	-	-	MST1R	-	-	-	-	-	-	-	-	3p21	-1.0758	20	-2.10789	0.0253232
PDX244LR	13	Copy number alteration	-	-	-	IRS2	-	-	-	-	-	-	-	-	13q34	-1.0986	2	-2.14147	0.0201822
PDX244LR	19	Copy number alteration	-	-	-	CALR	-	-	-	-	-	-	-	-	19p13	-1.1416	9	-2.20626	0.0138819
PDX244LR	3	Copy number alteration	-	-	-	PBRM1	-	-	-	-	-	-	-	-	3p21	-1.17788	29	-2.26243	0.00914313
PDX244LR	8	Copy number alteration	-	-	-	NKX3-1	-	-	-	-	-	-	-	-	8p21	-1.211	2	-2.31498	0.00617293
PDX244LR	3	Copy number alteration	-	-	-	MITF	-	-	-	-	-	-	-	-	3p13	-1.2374	10	-2.35773	0.0044901
PDX244LR	3	Copy number alteration	-	-	-	FOXP1	-	-	-	-	-	-	-	-	3p13	-1.2374	16	-2.35773	0.0044901
PDX244LR	3	Copy number alteration	-	-	-	RYBP	-	-	-	-	-	-	-	-	3p13	-1.2374	4	-2.35773	0.0044901
PDX244LR	3	Copy number alteration	-	-	-	SHQ1	-	-	-	-	-	-	-	-	3p13	-1.2374	11	-2.35773	0.0044901
PDX244LR	16	Copy number alteration	-	-	-	PLCG2	-	-	-	-	-	-	-	-	16q23	-1.2613	32	-2.39712	0.00348002
PDX244LR	16	Copy number alteration	-	-	-	ANKRD11	-	-	-	-	-	-	-	-	16q24	-1.2613	11	-2.39712	0.00348002
PDX244LR	16	Copy number alteration	-	-	-	FANCA	-	-	-	-	-	-	-	-	16q24	-1.2613	43	-2.39712	0.00348002
PDX244LR	X	Copy number alteration	-	-	-	RBM10	-	-	-	-	-	-	-	-	Xp11	-1.4093	24	-2.65608	0.000550041
PDX244LR	3	Copy number alteration	-	-	-	BAP1	-	-	-	-	-	-	-	-	3p21	-1.7046	17	-3.25939	8.80583e-06
PDX244LR	1	Copy number alteration	-	-	-	TNFRSF14	-	-	-	-	-	-	-	-	1p36	-1.8184	8	-3.5269	1.9257e-06
PDX244LR	10	Copy number alteration	-	-	-	PTEN	-	-	-	-	-	-	-	-	10q23	-2.9634	9	-7.7996	3.71698e-20
PDX244LR	9	Copy number alteration	-	-	-	CDKN2B	-	-	-	-	-	-	-	-	9p21	-3.3568	2	-10.2447	1.27734e-26
PDX244LR	9	Copy number alteration	-	-	-	CDKN2Ap16INK4A	-	-	-	-	-	-	-	-	9p21	-3.3568	3	-10.2447	1.27734e-26
PDX244LR	9	Copy number alteration	-	-	-	CDKN2Ap14ARF	-	-	-	-	-	-	-	-	9p21	-3.3568	2	-10.2447	1.27734e-26
PDX284	2	nonsynonymous_SNV	25966223	C	T	ASXL2	exon12	NM_018263	c.2983G>A	p,A995T	691	531	160	0.23155	-	-	-	-	-
PDX284	5	nonsynonymous_SNV	56177843	C	G	MAP3K1	exon14	NM_005921	c.2816C>G	p,S939C	236	2	233	0.98729	-	-	-	-	-
PDX284	9	nonsynonymous_SNV	139393591	C	T	NOTCH1	exon32	NM_017617	c.6055G>A	p,A2019T	484	1	483	0.99793	-	-	-	-	-
PDX284	11	nonsynonymous_SNV	69466027	G	A	CCND1	exon5	NM_053056	c.865G>A	p,D289N	738	8	730	0.98916	-	-	-	-	-
PDX284	11	nonsynonymous_SNV	100998410	T	G	PGR	exon1	NM_000926	c.1392A>C	p,K464N	658	0	658	1	-	-	-	-	-
PDX284	12	nonsynonymous_SNV	18656251	C	G	PIK3C2G	exon22	NM_004570	c.2930C>G	p,A977G	1154	1055	98	0.08492	-	-	-	-	-
PDX284	12	nonsynonymous_SNV	18699365	A	G	PIK3C2G	exon25	NM_004570	c.3466A>G	p,K1156E	1201	981	220	0.18318	-	-	-	-	-
PDX284	12	nonsynonymous_SNV	31944955	C	T	H3F3C	exon1	NM_001013699	c.146G>A	p,R49Q	3051	2789	260	0.08522	-	-	-	-	-
PDX284	16	nonsynonymous_SNV	89809336	G	C	FANCA	exon37	NM_000135	c.3637C>G	p,P1213A	590	158	431	0.73051	-	-	-	-	-
PDX284	17	nonsynonymous_SNV	7579358	C	G	TP53	exon4	NM_000546	c.329G>C	p,R110P	350	1	348	0.99429	-	-	-	-	-
PDX284	22	nonsynonymous_SNV	30069387	C	T	NF2	exon12	NM_000268	c.1252C>T	p,R418C	590	287	303	0.51356	-	-	-	-	-
PDX284	16	nonframeshift_deletion	72821624	GCCGCCGCCGCCACTGCCA	G	ZFHX3	exon10	NM_006885	c.10533_10550delTGGCAGTGGCGGCGGCGG	p,3511_3517del	379	279	99	0.26121	-	-	-	-	-
PDX284	12	nonframeshift_insertion	49426729	A	AGCT	MLL2	exon39	NM_003482	c.11758_11759insAGC	p,L3920_Q3921insQ	319	132	184	0.5768	-	-	-	-	-
PDX284	12	Copy number alteration	-	-	-	CDK4	-	-	-	-	-	-	-	-	12q14	2.243	7	4.7338	2.77478e-06
PDX284	12	Copy number alteration	-	-	-	KDM5A	-	-	-	-	-	-	-	-	12p13	2.0539	28	4.15227	1.39624e-05
PDX284	12	Copy number alteration	-	-	-	RAD52	-	-	-	-	-	-	-	-	12p13	2.0539	11	4.15227	1.39624e-05
PDX284	12	Copy number alteration	-	-	-	CCND2	-	-	-	-	-	-	-	-	12p13	2.0539	5	4.15227	1.39624e-05
PDX284	12	Copy number alteration	-	-	-	ETV6	-	-	-	-	-	-	-	-	12p13	2.0539	8	4.15227	1.39624e-05
PDX284	12	Copy number alteration	-	-	-	CDKN1B	-	-	-	-	-	-	-	-	12p13	2.0539	2	4.15227	1.39624e-05
PDX284	12	Copy number alteration	-	-	-	PIK3C2G	-	-	-	-	-	-	-	-	12p12	1.9886	31	3.96852	2.78104e-05
PDX284	12	Copy number alteration	-	-	-	KRAS	-	-	-	-	-	-	-	-	12p12	1.6664	4	3.17422	0.000778038
PDX284	12	Copy number alteration	-	-	-	H3F3C	-	-	-	-	-	-	-	-	12p11	1.6664	1	3.17422	0.000778038
PDX284	8	Copy number alteration	-	-	-	RAD21	-	-	-	-	-	-	-	-	8q24	1.6206	13	3.07503	0.00115252
PDX284	8	Copy number alteration	-	-	-	MYC	-	-	-	-	-	-	-	-	8q24	1.5436	3	2.91521	0.00230185
PDX284	8	Copy number alteration	-	-	-	RECQL4	-	-	-	-	-	-	-	-	8q24	1.50577	21	2.83976	0.00310099
PDX284	1	Copy number alteration	-	-	-	HIST2H3D	-	-	-	-	-	-	-	-	1q21	1.424	1	2.68328	0.00588544
PDX284	1	Copy number alteration	-	-	-	HIST2H3C	-	-	-	-	-	-	-	-	1q21	1.424	1	2.68328	0.00588544
PDX284	8	Copy number alteration	-	-	-	SOX17	-	-	-	-	-	-	-	-	8q11	1.2185	2	2.32705	0.0278607
PDX284	8	Copy number alteration	-	-	-	TCEB1	-	-	-	-	-	-	-	-	8q21	1.2185	3	2.32705	0.0278607
PDX284	8	Copy number alteration	-	-	-	NBN	-	-	-	-	-	-	-	-	8q21	1.2185	16	2.32705	0.0278607
PDX284	X	Copy number alteration	-	-	-	RBM10	-	-	-	-	-	-	-	-	Xp11	-1.7078	24	-3.26662	0.00604395
PDX284	X	Copy number alteration	-	-	-	CRLF2	-	-	-	-	-	-	-	-	Xp22	-1.9777	6	-3.93865	0.000758419
PDX284	9	Copy number alteration	-	-	-	CDKN2Ap16INK4A	-	-	-	-	-	-	-	-	9p21	-4.21757	3	-18.6043	3.73023e-19
PDX284	9	Copy number alteration	-	-	-	CDKN2B	-	-	-	-	-	-	-	-	9p21	-6.1473	2	-70.8797	5.40619e-42
PDX284	9	Copy number alteration	-	-	-	CDKN2Ap14ARF	-	-	-	-	-	-	-	-	9p21	-6.1473	2	-70.8797	5.40619e-42
STG201	1	nonsynonymous_SNV	8073599	G	C	ERRFI1	exon4	NM_018948	c.1060C>G	p.P354A	547	4	541	0.98903	-	-	-	-	-
STG201	2	nonsynonymous_SNV	227661632	G	A	IRS1	exon1	NM_005544	c.1823C>T	p.T608M	1138	563	575	0.50527	-	-	-	-	-
STG201	4	nonsynonymous_SNV	55151591	T	A	PDGFRA	exon17	NM_006206	c.2377T>A	p.L793M	978	474	503	0.51431	-	-	-	-	-
STG201	6	nonsynonymous_SNV	29910558	T	A	HLA-A	exon2	NM_001242758	c.98T>A	p.F33Y	177	5	158	0.89266	-	-	-	-	-
STG201	6	nonsynonymous_SNV	93974322	T	A	EPHA7	exon8	NM_004440	c.1732A>T	p.I578F	340	161	179	0.52647	-	-	-	-	-
STG201	6	nonsynonymous_SNV	117632256	C	T	ROS1	exon39	NM_002944	c.6160G>A	p.V2054I	350	285	64	0.18286	-	-	-	-	-
STG201	12	nonsynonymous_SNV	18435620	A	T	PIK3C2G	exon2	NM_004570	c.605A>T	p.E202V	127	0	127	1	-	-	-	-	-
STG201	15	nonsynonymous_SNV	41989025	C	T	MGA	exon3	NM_001164273	c.1817C>T	p.A606V	262	4	258	0.98473	-	-	-	-	-
STG201	17	nonsynonymous_SNV	7577570	C	T	TP53	exon7	NM_000546	c.711G>A	p.M237I	524	5	519	0.99046	-	-	-	-	-
STG201	22	nonsynonymous_SNV	41569658	A	C	EP300	exon29	NM_001429	c.4649A>C	p.K1550T	119	60	59	0.4958	-	-	-	-	-
STG201	10	frameshift_deletion	89711874	GGGAGTAACTATTCCCAGTCAGA	G	PTEN	exon6	NM_000314	c.493_514delGGAGTAACTATTCCCAGTCAGA	p.G165fs	184	38	146	0.79348	-	-	-	-	-
STG201	1	Copy number alteration	-	-	-	IKBKE	-	-	-	-	-	-	-	-	1q32	1.1098	20	2.15816	0.0488574
STG201	1	Copy number alteration	-	-	-	IL10	-	-	-	-	-	-	-	-	1q32	1.1098	5	2.15816	0.0488574
STG201	2	Copy number alteration	-	-	-	REL	-	-	-	-	-	-	-	-	2p16	1.4236	10	2.68254	0.00430413
STG201	2	Copy number alteration	-	-	-	CTLA4	-	-	-	-	-	-	-	-	2q33	1.3295	4	2.51316	0.00727264
STG201	3	Copy number alteration	-	-	-	WWTR1	-	-	-	-	-	-	-	-	3q25	1.2503	6	2.37891	0.0141664
STG201	8	Copy number alteration	-	-	-	MYC	-	-	-	-	-	-	-	-	8q24	1.2323	3	2.34941	0.0168055
STG201	9	Copy number alteration	-	-	-	CDKN2Ap16INK4A	-	-	-	-	-	-	-	-	9p21	-4.6101	3	-24.4218	4.14418e-61
STG201	9	Copy number alteration	-	-	-	CDKN2Ap14ARF	-	-	-	-	-	-	-	-	9p21	-4.6101	1	-24.4218	4.14418e-61
STG201	9	Copy number alteration	-	-	-	CDKN2B	-	-	-	-	-	-	-	-	9p21	-4.6101	2	-24.4218	4.14418e-61
STG201	10	Copy number alteration	-	-	-	GATA3	-	-	-	-	-	-	-	-	10p14	2.6221	5	6.15646	2.695e-11
STG201	12	Copy number alteration	-	-	-	ETV6	-	-	-	-	-	-	-	-	12p13	-5.1491	8	-35.4841	2.50749e-74
STG201	14	Copy number alteration	-	-	-	AKT1	-	-	-	-	-	-	-	-	14q32	1.5715	13	2.97214	0.00192951
STG201	17	Copy number alteration	-	-	-	RPTOR	-	-	-	-	-	-	-	-	17q25	1.13244	34	2.19228	0.0403838
STG201	19	Copy number alteration	-	-	-	STK11	-	-	-	-	-	-	-	-	19p13	-1.0226	9	-2.03158	7.03891e-05
STG201	19	Copy number alteration	-	-	-	TCF3	-	-	-	-	-	-	-	-	19p13	-1.0226	18	-2.03158	7.03891e-05
STG201	19	Copy number alteration	-	-	-	DOT1L	-	-	-	-	-	-	-	-	19p13	-1.0226	28	-2.03158	7.03891e-05
STG201	19	Copy number alteration	-	-	-	G'-11	-	-	-	-	-	-	-	-	19p13	-1.0226	7	-2.03158	7.03891e-05
PDX270	2	nonsynonymous_SNV	29456534	A	G	ALK	exon14	NM_004304	c.2384T>C	p.I795T	762	264	498	0.65354	-	-	-	-	-
PDX270	2	nonsynonymous_SNV	128016978	G	A	ERCC3	exon14	NM_000122	c.2111C>T	p.S704L	642	280	362	0.56386	-	-	-	-	-
PDX270	5	nonsynonymous_SNV	112175240	G	C	APC	exon16	NM_000038	c.3949G>C	p.E1317Q	124	4	120	0.96774	-	-	-	-	-
PDX270	6	nonsynonymous_SNV	26056508	G	A	HIST1H1C	exon1	NM_005319	c.149C>T	p.A50V	559	390	168	0.30054	-	-	-	-	-
PDX270	7	stopgain_SNV	151188048	G	C	RHEB	exon2	NM_005614	c.105C>G	p.Y35*	744	354	389	0.52285	-	-	-	-	-
PDX270	8	nonsynonymous_SNV	117869001	A	C	RAD21	exon7	NM_006265	c.698T>G	p.L233R	1187	796	391	0.3294	-	-	-	-	-
PDX270	9	nonsynonymous_SNV	5462876	C	G	CD274	exon4	NM_014143	c.437C>G	p.P146R	261	198	63	0.24138	-	-	-	-	-
PDX270	11	nonsynonymous_SNV	100998322	C	G	PGR	exon1	NM_000926	c.1480G>C	p.G494R	576	1	574	0.99653	-	-	-	-	-
PDX270	13	nonsynonymous_SNV	73355762	G	A	DIS3	exon1	NM_014953	c.209C>T	p.T70I	708	0	708	1	-	-	-	-	-
PDX270	17	nonsynonymous_SNV	7577560	A	C	TP53	exon7	NM_000546	c.721T>G	p.S241A	436	0	435	0.99771	-	-	-	-	-
PDX270	19	nonsynonymous_SNV	14627810	C	T	D'-JB1	exon2	NM_006145	c.260G>A	p.G87D	1879	520	1357	0.72219	-	-	-	-	-
PDX270	X	nonsynonymous_SNV	123020290	C	G	XIAP	exon2	NM_001167	c.778C>G	p.P260A	456	342	114	0.25	-	-	-	-	-
PDX270	1	stopgain_SNV	46739354	AG	A	RAD54L	exon15	NM_001142548	c.1546delG	p.V516*	402	2	404	1	-	-	-	-	-
PDX270	X	nonframeshift_insertion	66766350	G	GGGT	AR	exon1	NM_000044	c.1362_1363insGGT	p.G454_G455insG	76	30	46	0.60526	-	-	-	-	-
PDX270	6	Copy number alteration	-	-	-	HIST1H3D	-	-	-	-					6p22	1.998	1	3.99446	4.64113e-06
PDX270	6	Copy number alteration	-	-	-	HIST1H3E	-	-	-	-					6p22	1.998	1	3.99446	4.64113e-06
PDX270	6	Copy number alteration	-	-	-	HIST1H3F	-	-	-	-					6p22	1.998	1	3.99446	4.64113e-06
PDX270	6	Copy number alteration	-	-	-	HIST1H3G	-	-	-	-					6p22	1.998	1	3.99446	4.64113e-06
PDX270	6	Copy number alteration	-	-	-	HIST1H3H	-	-	-	-					6p22	1.998	1	3.99446	4.64113e-06
PDX270	6	Copy number alteration	-	-	-	HIST1H3I	-	-	-	-	-	-	-	-	6p22	1.998	1	3.99446	4.64113e-06
PDX270	6	Copy number alteration	-	-	-	HIST1H3J	-	-	-	-	-	-	-	-	6p22	1.998	1	3.99446	4.64113e-06
PDX270	6	Copy number alteration	-	-	-	HLA-A	-	-	-	-	-	-	-	-	6p22	1.92809	8	3.8055	1.06644e-05
PDX270	1	Copy number alteration	-	-	-	AKT3	-	-	-	-	-	-	-	-	1q44	1.6712	13	3.18479	0.000253842
PDX270	8	Copy number alteration	-	-	-	RAD21	-	-	-	-	-	-	-	-	8q24	1.472	13	2.77406	0.00197147
PDX270	8	Copy number alteration	-	-	-	MYC	-	-	-	-	-	-	-	-	8q24	1.4466	3	2.72565	0.00197147
PDX270	6	Copy number alteration	-	-	-	MDC1	-	-	-	-	-	-	-	-	6p21	1.4387	14	2.71076	0.00197147
PDX270	6	Copy number alteration	-	-	-	NOTCH4	-	-	-	-	-	-	-	-	6p21	1.4387	30	2.71076	0.00197147
PDX270	6	Copy number alteration	-	-	-	DAXX	-	-	-	-	-	-	-	-	6p21	1.4387	8	2.71076	0.00197147
PDX270	6	Copy number alteration	-	-	-	CDKN1A	-	-	-	-	-	-	-	-	6p21	1.4387	2	2.71076	0.00197147
PDX270	6	Copy number alteration	-	-	-	PIM1	-	-	-	-	-	-	-	-	6p21	1.4387	6	2.71076	0.00197147
PDX270	6	Copy number alteration	-	-	-	CCND3	-	-	-	-	-	-	-	-	6p21	1.4199	5	2.67567	0.00213576
PDX270	6	Copy number alteration	-	-	-	VEGFA	-	-	-	-	-	-	-	-	6p21	1.4199	8	2.67567	0.00213576
PDX270	6	Copy number alteration	-	-	-	HIST1H3A	-	-	-	-	-	-	-	-	6p22	1.3225	1	2.50099	0.00431289
PDX270	6	Copy number alteration	-	-	-	HIST1H3B	-	-	-	-	-	-	-	-	6p22	1.3225	1	2.50099	0.00431289
PDX270	6	Copy number alteration	-	-	-	HIST1H1C	-	-	-	-	-	-	-	-	6p22	1.3225	1	2.50099	0.00431289
PDX270	6	Copy number alteration	-	-	-	HIST1H3C	-	-	-	-	-	-	-	-	6p22	1.3225	1	2.50099	0.00431289
PDX270	6	Copy number alteration	-	-	-	HIST1H2BD	-	-	-	-	-	-	-	-	6p22	1.3225	1	2.50099	0.00431289
PDX270	3	Copy number alteration	-	-	-	EPHA3	-	-	-	-	-	-	-	-	3p11	1.2318	17	2.3486	0.00941977
PDX270	8	Copy number alteration	-	-	-	RECQL4	-	-	-	-	-	-	-	-	8q24	1.22876	21	2.34365	0.00941977
PDX270	1	Copy number alteration	-	-	-	FH	-	-	-	-	-	-	-	-	1q43	1.12364	10	2.17896	0.0225664
PDX270	17	Copy number alteration	-	-	-	CDK12	-	-	-	-	-	-	-	-	17q12	1.106	14	2.15248	0.0238107
PDX270	17	Copy number alteration	-	-	-	ERBB2	-	-	-	-	-	-	-	-	17q12	1.106	27	2.15248	0.0238107
PDX270	X	Copy number alteration	-	-	-	RBM10	-	-	-	-	-	-	-	-	Xp11	-1.3665	24	-2.57844	0.0227939
PDX270	10	Copy number alteration	-	-	-	SUFU	-	-	-	-	-	-	-	-	10q24	-1.4503	12	-2.73265	0.0115878
PDX270	7	Copy number alteration	-	-	-	IKZF1	-	-	-	-	-	-	-	-	7p12	-1.5517	7	-2.93162	0.00497626
PDX270	10	Copy number alteration	-	-	-	RET	-	-	-	-	-	-	-	-	10q11	-1.5772	20	-2.9839	0.00431289
PDX153LR	2	nonsynonymous_SNV	212248414	G	A	ERBB4	exon28	NM_005235	c.3853C>T	p.L1285F	400	137	263	0.65750	-	-	-	-	-
PDX153LR	3	nonsynonymous_SNV	178916944	A	G	PIK3CA	exon2	NM_006218	c.331A>G	p.K111E	821	280	541	0.65895	-	-	-	-	-
PDX153LR	5	nonsynonymous_SNV	86642519	A	T	RASA1	exon7	NM_002890	c.1080A>T	p.E360D	341	283	58	0.17009	-	-	-	-	-
PDX153LR	5	nonsynonymous_SNV	112154906	T	C	APC	exon10	NM_000038	c.1177T>C	p.S393P	744	623	121	0.16263	-	-	-	-	-
PDX153LR	5	nonsynonymous_SNV	180030313	C	G	FLT4	exon30	NM_182925	c.3971G>C	p.R1324P	1839	1125	710	0.38608	-	-	-	-	-
PDX153LR	6	nonsynonymous_SNV	29910558	T	A	HLA-A	exon2	NM_001242758	c.98T>A	p.F33Y	318	217	98	0.30818	-	-	-	-	-
PDX153LR	12	nonsynonymous_SNV	111884942	G	A	SH2B3	exon5	NM_005475	c.940G>A	p.E314K	1040	678	362	0.34808	-	-	-	-	-
PDX153LR	17	nonsynonymous_SNV	40475040	C	T	STAT3	exon20	NM_139276	c.1870G>A	p.V624M	615	3	612	0.99512	-	-	-	-	-
PDX153LR	16	nonframeshift_deletion	72821618	ACCG	A	ZFHX3	exon10	NM_006885	c.10554_10556delCGG	p.3518_3519del	287	109	174	0.60627	-	-	-	-	-
PDX153LR	2	nonframeshift_deletion	215645502	GTGGTGAAGAACATTCAGGCAA	G	BARD1	exon4	NM_000465	c.1075_1095delTTGCCTGAATGTTCTTCACCA	p.359_365del	474	393	84	0.17722	-	-	-	-	-
PDX153LR	16	frameshift_deletion	68845686	TC	T	CDH1	exon7	NM_004360	c.933delC	p.L311fs	338	17	320	0.94675	-	-	-	-	-
PDX153LR	9	nonframeshift_deletion	98242297	ACTC	A	PTCH1	exon7	NM_000264	c.1018_1020delGAG	p.340_340del	398	282	116	0.29146	-	-	-	-	-
PDX153LR	17	Copy number alteration	-	-	-	ERBB2	-	-	-	-	-	-	-	-	17q12	4.595	27	24.1676	0
PDX153LR	17	Copy number alteration	-	-	-	CDK12	-	-	-	-	-	-	-	-	17q12	3.8239	14	14.1615	0
PDX153LR	1	Copy number alteration	-	-	-	NOTCH2	-	-	-	-	-	-	-	-	1p12	3.4653	34	11.0448	0
PDX153LR	17	Copy number alteration	-	-	-	RARA	-	-	-	-	-	-	-	-	17q21	1.1859	8	2.27505	6.06922e-15
PDX153LR	8	Copy number alteration	-	-	-	RAD21	-	-	-	-	-	-	-	-	8q24	1.4381	13	2.70964	0
PDX153LR	17	Copy number alteration	-	-	-	H3F3B	-	-	-	-	-	-	-	-	17q25	1.1906	3	2.28248	4.1381e-15
PDX153LR	17	Copy number alteration	-	-	-	RPTOR	-	-	-	-	-	-	-	-	17q25	1.1906	34	2.28248	4.1381e-15
PDX153LR	17	Copy number alteration	-	-	-	SRSF2	-	-	-	-	-	-	-	-	17q25	1.1906	2	2.28248	4.1381e-15
PDX153LR	8	Copy number alteration	-	-	-	RECQL4	-	-	-	-	-	-	-	-	8q24	1.3299	21	2.51385	0
PDX153LR	8	Copy number alteration	-	-	-	MYC	-	-	-	-	-	-	-	-	8q24	1.2394	3	2.361	0
PDX153LR	20	Copy number alteration	-	-	-	G'-S	-	-	-	-	-	-	-	-	20q13	1.2604	13	2.39562	0
PDX153LR	1	Copy number alteration	-	-	-	HIST2H3C	-	-	-	-	-	-	-	-	1q21	1.3604	1	2.56756	0
PDX153LR	1	Copy number alteration	-	-	-	HIST2H3D	-	-	-	-	-	-	-	-	1q21	1.3604	1	2.56756	0
PDX153LR	8	Copy number alteration	-	-	-	NBN	-	-	-	-	-	-	-	-	8q21	1.2085	16	2.31097	2.22045e-15
PDX153LR	8	Copy number alteration	-	-	-	NKX3-1	-	-	-	-	-	-	-	-	8p21	-1.0302	2	-2.04231	1.44903e-17
PDX153LR	17	Copy number alteration	-	-	-	ALOX12B	-	-	-	-	-	-	-	-	17p13	-1.0441	15	-2.06208	5.75534e-18
PDX153LR	17	Copy number alteration	-	-	-	AURKB	-	-	-	-	-	-	-	-	17p13	-1.0441	8	-2.06208	5.75534e-18
PDX153LR	19	Copy number alteration	-	-	-	DNMT1	-	-	-	-	-	-	-	-	19p13	-1.0974	40	-2.13969	1.57167e-19
PDX153LR	19	Copy number alteration	-	-	-	DOT1L	-	-	-	-	-	-	-	-	19p13	-1.01372	28	-2.01912	4.29117e-17
PDX153LR	19	Copy number alteration	-	-	-	G'-11	-	-	-	-	-	-	-	-	19p13	-1.0974	7	-2.13969	1.57167e-19
PDX153LR	19	Copy number alteration	-	-	-	INSR	-	-	-	-	-	-	-	-	19p13	-1.0974	22	-2.13969	1.57167e-19
PDX153LR	19	Copy number alteration	-	-	-	KEAP1	-	-	-	-	-	-	-	-	19p13	-1.0974	5	-2.13969	1.57167e-19
PDX153LR	19	Copy number alteration	-	-	-	MAP2K2	-	-	-	-	-	-	-	-	19p13	-1.0974	11	-2.13969	1.57167e-19
PDX153LR	19	Copy number alteration	-	-	-	PTPRS	-	-	-	-	-	-	-	-	19p13	-1.0974	37	-2.13969	1.57167e-19
PDX153LR	19	Copy number alteration	-	-	-	SMARCA4	-	-	-	-	-	-	-	-	19p13	-1.0974	34	-2.13969	1.57167e-19
PDX153LR	17	Copy number alteration	-	-	-	RNF43	-	-	-	-	-	-	-	-	17q22	-1.0515	9	-2.07268	3.65248e-18
PDX153LR	19	Copy number alteration	-	-	-	STK11	-	-	-	-	-	-	-	-	19p13	-1.17239	9	-2.25385	1.07991e-21
PDX153LR	19	Copy number alteration	-	-	-	AKT2	-	-	-	-	-	-	-	-	19q13	-1.1619	13	-2.23752	1.73828e-21
PDX153LR	19	Copy number alteration	-	-	-	AXL	-	-	-	-	-	-	-	-	19q13	-1.1619	20	-2.23752	1.73828e-21
PDX153LR	19	Copy number alteration	-	-	-	BBC3	-	-	-	-	-	-	-	-	19q13	-1.1619	4	-2.23752	1.73828e-21
PDX153LR	19	Copy number alteration	-	-	-	CD79A	-	-	-	-	-	-	-	-	19q13	-1.1619	5	-2.23752	1.73828e-21
PDX153LR	19	Copy number alteration	-	-	-	CIC	-	-	-	-	-	-	-	-	19q13	-1.1619	20	-2.23752	1.73828e-21
PDX153LR	19	Copy number alteration	-	-	-	ERCC2	-	-	-	-	-	-	-	-	19q13	-1.1619	23	-2.23752	1.73828e-21
PDX153LR	19	Copy number alteration	-	-	-	PPP2R1A	-	-	-	-	-	-	-	-	19q13	-1.0852	15	-2.12167	3.64426e-19
PDX153LR	19	Copy number alteration	-	-	-	BRD4	-	-	-	-	-	-	-	-	19p13	-1.1718	19	-2.25293	1.07991e-21
PDX153LR	19	Copy number alteration	-	-	-	JAK3	-	-	-	-	-	-	-	-	19p13	-1.1718	23	-2.25293	1.07991e-21
PDX153LR	19	Copy number alteration	-	-	-	MEF2B	-	-	-	-	-	-	-	-	19p13	-1.1718	8	-2.25293	1.07991e-21
PDX153LR	19	Copy number alteration	-	-	-	NOTCH3	-	-	-	-	-	-	-	-	19p13	-1.1718	33	-2.25293	1.07991e-21
PDX153LR	19	Copy number alteration	-	-	-	PIK3R2	-	-	-	-	-	-	-	-	19p13	-1.1718	15	-2.25293	1.07991e-21
PDX153LR	17	Copy number alteration	-	-	-	CD79B	-	-	-	-	-	-	-	-	17q23	-1.0553	6	-2.07815	2.88964e-18
PDX153LR	17	Copy number alteration	-	-	-	MAP2K4	-	-	-	-	-	-	-	-	17p12	-1.5514	11	-2.93101	7.0927e-36
PDX153LR	17	Copy number alteration	-	-	-	NCOR1	-	-	-	-	-	-	-	-	17p12	-1.5514	45	-2.93101	7.0927e-36
PDX153LR	17	Copy number alteration	-	-	-	TP53	-	-	-	-	-	-	-	-	17p13	-2.16703	10	-4.49098	9.25182e-67
PDX153LR	17	Copy number alteration	-	-	-	FLCN	-	-	-	-	-	-	-	-	17p11	-2.9413	11	-7.68103	3.43312e-119
PDX225	4	nonsynonymous_SNV	55133777	T	G	PDGFRA	exon7	NM_006206	c.990T>G	p.H330Q	545	283	262	0.48073	-	-	-	-	-
PDX225	4	nonsynonymous_SNV	55592106	C	T	KIT	exon9	NM_000222	c.1430C>T	p.S477F	484	240	244	0.50413	-	-	-	-	-
PDX225	6	nonsynonymous_SNV	29910340	A	G	HLA-A	exon1	NM_001242758	c.10A>G	p.M4V	2314	1530	784	0.33881	-	-	-	-	-
PDX225	6	nonsynonymous_SNV	29910699	G	A	HLA-A	exon2	NM_001242758	c.239G>A	p.G80E	2021	1766	254	0.12568	-	-	-	-	-
PDX225	6	nonsynonymous_SNV	29910719	G	A	HLA-A	exon2	NM_001242758	c.259G>A	p.E87K	1641	37	1591	0.96953	-	-	-	-	-
PDX225	6	nonsynonymous_SNV	29910721	G	C	HLA-A	exon2	NM_001242758	c.261G>C	p.E87D	1682	30	1650	0.98098	-	-	-	-	-
PDX225	6	nonsynonymous_SNV	29911284	T	C	HLA-A	exon3	NM_001242758	c.583T>C	p.Y195H	252	114	138	0.54762	-	-	-	-	-
PDX225	9	nonsynonymous_SNV	87338515	C	A	NTRK2	exon9	NM_006180	c.611C>A	p.P204H	263	1	262	0.9962	-	-	-	-	-
PDX225	12	nonsynonymous_SNV	133226340	C	T	POLE	exon30	NM_006231	c.3718G>A	p.E1240K	1166	580	585	0.50172	-	-	-	-	-
PDX225	14	nonsynonymous_SNV	105246551	C	T	AKT1	exon3	NM_001014431	c.49G>A	p.E17K	1216	312	903	0.7426	-	-	-	-	-
PDX225	15	nonsynonymous_SNV	42034983	A	G	MGA	exon15	NM_001164273	c.4825A>G	p.T1609A	1192	610	581	0.48742	-	-	-	-	-
PDX225	15	nonsynonymous_SNV	90627553	G	A	IDH2	exon11	NM_002168	c.1304C>T	p.T435M	653	326	327	0.50077	-	-	-	-	-
PDX225	16	nonsynonymous_SNV	341218	C	T	AXIN1	exon9	NM_003502	c.2266G>A	p.V756M	1360	723	637	0.46838	-	-	-	-	-
PDX225	16	nonsynonymous_SNV	10274025	G	A	GRIN2A	exon2	NM_001134407	c.244C>T	p.L82F	1001	534	467	0.46653	-	-	-	-	-
PDX225	16	nonsynonymous_SNV	72992414	G	A	ZFHX3	exon2	NM_006885	c.1631C>T	p.S544L	1949	993	956	0.49051	-	-	-	-	-
PDX225	17	stopgain_SNV	7578431	G	A	TP53	exon5	NM_000546	c.499C>T	p.Q167*	268	5	263	0.98134	-	-	-	-	-
PDX225	19	nonsynonymous_SNV	41726603	C	T	AXL	exon2	NM_021913	c.148C>T	p.L50F	1065	8	1057	0.99249	-	-	-	-	-
PDX225	X	nonsynonymous_SNV	39922158	T	G	BCOR	exon9	NM_001123385	c.4014A>C	p.E1338D	1777	1158	619	0.34834	-	-	-	-	-
PDX225	X	nonsynonymous_SNV	76854907	G	C	ATRX	exon25	NM_000489	c.5929C>G	p.P1977A	647	332	315	0.48686	-	-	-	-	-
PDX225	16	nonframeshift_deletion	72831357	CTTGTTG	C	ZFHX3	exon9	NM_006885	c.5218_5223delCAACAA	p.1740_1741del	789	550	218	0.2763	-	-	-	-	-
PDX225	16	nonframeshift_deletion	72821593	AGCCGCCGCC	A	ZFHX3	exon10	NM_006885	c.10573_10581delGGCGGCGGC	p.3525_3527del	745	455	279	0.3745	-	-	-	-	-
PDX225	1	Copy number alteration	-	-	-	TNFRSF14	-	-	-	-	-	-	-	-	1p36	1.5965	8	3.02409	0
PDX225	1	Copy number alteration	-	-	-	PIK3CD	-	-	-	-	-	-	-	-	1p36	1.2514	22	2.38072	2.34794e-10
PDX225	1	Copy number alteration	-	-	-	PARP1	-	-	-	-	-	-	-	-	1q42	1.0956	23	2.13702	4.52457e-08
PDX225	2	Copy number alteration	-	-	-	ERCC3	-	-	-	-	-	-	-	-	2q14	-1.0034	15	-2.00472	9.60075e-10
PDX225	3	Copy number alteration	-	-	-	MST1	-	-	-	-	-	-	-	-	3p21	-1.1424	18	-2.20748	6.70479e-12
PDX225	3	Copy number alteration	-	-	-	MST1R	-	-	-	-	-	-	-	-	3p21	-1.1424	20	-2.20748	6.70479e-12
PDX225	3	Copy number alteration	-	-	-	BAP1	-	-	-	-	-	-	-	-	3p21	-1.1424	17	-2.20748	6.70479e-12
PDX225	5	Copy number alteration	-	-	-	FGFR4	-	-	-	-	-	-	-	-	5q35	1.1994	16	2.29644	1.30663e-09
PDX225	6	Copy number alteration	-	-	-	HIST1H3E	-	-	-	-	-	-	-	-	6p22	-1.026	1	-2.03637	4.27314e-10
PDX225	6	Copy number alteration	-	-	-	HIST1H3F	-	-	-	-	-	-	-	-	6p22	-1.026	1	-2.03637	4.27314e-10
PDX225	6	Copy number alteration	-	-	-	HIST1H3G	-	-	-	-	-	-	-	-	6p22	-1.026	1	-2.03637	4.27314e-10
PDX225	6	Copy number alteration	-	-	-	HIST1H3H	-	-	-	-	-	-	-	-	6p22	-1.026	1	-2.03637	4.27314e-10
PDX225	6	Copy number alteration	-	-	-	HIST1H3I	-	-	-	-	-	-	-	-	6p22	-1.026	1	-2.03637	4.27314e-10
PDX225	6	Copy number alteration	-	-	-	HIST1H3J	-	-	-	-	-	-	-	-	6p22	-1.026	1	-2.03637	4.27314e-10
PDX225	6	Copy number alteration	-	-	-	CCND3	-	-	-	-	-	-	-	-	6p21	-1.0398	5	-2.05594	2.91957e-10
PDX225	6	Copy number alteration	-	-	-	VEGFA	-	-	-	-	-	-	-	-	6p21	-1.0398	8	-2.05594	2.91957e-10
PDX225	6	Copy number alteration	-	-	-	FYN	-	-	-	-	-	-	-	-	6q21	1.3233	11	2.50238	1.48574e-11
PDX225	6	Copy number alteration	-	-	-	IFNGR1	-	-	-	-	-	-	-	-	6q23	1.2647	7	2.40277	1.41771e-10
PDX225	6	Copy number alteration	-	-	-	TNFAIP3	-	-	-	-	-	-	-	-	6q23	1.2647	8	2.40277	1.41771e-10
PDX225	6	Copy number alteration	-	-	-	ARID1B	-	-	-	-	-	-	-	-	6q25	-1.0134	20	-2.01866	6.66638e-10
PDX225	6	Copy number alteration	-	-	-	PARK2	-	-	-	-	-	-	-	-	6q26	-1.0134	12	-2.01866	6.66638e-10
PDX225	7	Copy number alteration	-	-	-	CARD11	-	-	-	-	-	-	-	-	7p22	1.26777	24	2.40789	1.34064e-10
PDX225	7	Copy number alteration	-	-	-	RAC1	-	-	-	-	-	-	-	-	7p22	1.0662	7	2.09391	1.07306e-07
PDX225	7	Copy number alteration	-	-	-	INHBA	-	-	-	-	-	-	-	-	7p14	1.862	2	3.63511	0
PDX225	8	Copy number alteration	-	-	-	FGFR1	-	-	-	-	-	-	-	-	8p11	-1.2339	18	-2.35202	1.46549e-13
PDX225	8	Copy number alteration	-	-	-	MYC	-	-	-	-	-	-	-	-	8q24	1.4416	3	2.71622	1.36557e-13
PDX225	9	Copy number alteration	-	-	-	NOTCH1	-	-	-	-	-	-	-	-	9q34	-1.3794	34	-2.6016	1.61844e-16
PDX225	9	Copy number alteration	-	-	-	EGFL7	-	-	-	-	-	-	-	-	9q34	-1.3794	8	-2.6016	1.61844e-16
PDX225	9	Copy number alteration	-	-	-	TRAF2	-	-	-	-	-	-	-	-	9q34	-1.3794	10	-2.6016	1.61844e-16
PDX225	11	Copy number alteration	-	-	-	RPS6KA4	-	-	-	-	-	-	-	-	11q13	1.3028	17	2.46707	3.27063e-11
PDX225	11	Copy number alteration	-	-	-	MEN1	-	-	-	-	-	-	-	-	11q13	1.3028	9	2.46707	3.27063e-11
PDX225	14	Copy number alteration	-	-	-	NFKBIA	-	-	-	-	-	-	-	-	14q13	1.7891	6	3.45599	0
PDX225	14	Copy number alteration	-	-	-	AKT1	-	-	-	-	-	-	-	-	14q32	1.5114	13	2.85087	7.58652e-15
PDX225	16	Copy number alteration	-	-	-	CTCF	-	-	-	-	-	-	-	-	16q22	1.0243	10	2.03397	3.02703e-07
PDX225	17	Copy number alteration	-	-	-	GPS2	-	-	-	-	-	-	-	-	17p13	-1.1317	10	-2.19117	8.87126e-12
PDX225	17	Copy number alteration	-	-	-	TP53	-	-	-	-	-	-	-	-	17p13	-1.1317	10	-2.19117	8.87126e-12
PDX225	17	Copy number alteration	-	-	-	ALOX12B	-	-	-	-	-	-	-	-	17p13	-1.1317	15	-2.19117	8.87126e-12
PDX225	17	Copy number alteration	-	-	-	AURKB	-	-	-	-	-	-	-	-	17p13	-1.1317	8	-2.19117	8.87126e-12
PDX225	17	Copy number alteration	-	-	-	FLCN	-	-	-	-	-	-	-	-	17p11	-1.2302	11	-2.346	1.63127e-13
PDX225	17	Copy number alteration	-	-	-	RPTOR	-	-	-	-	-	-	-	-	17q25	-1.16133	34	-2.23663	3.44877e-12
PDX225	19	Copy number alteration	-	-	-	AKT2	-	-	-	-	-	-	-	-	19q13	-1.2828	13	-2.43311	1.67393e-14
PDX225	19	Copy number alteration	-	-	-	CIC	-	-	-	-	-	-	-	-	19q13	-1.3987	20	-2.63664	8.20309e-17
PDX225	19	Copy number alteration	-	-	-	ERCC2	-	-	-	-	-	-	-	-	19q13	-1.3987	23	-2.63664	8.20309e-17
PDX225	19	Copy number alteration	-	-	-	BBC3	-	-	-	-	-	-	-	-	19q13	-1.3987	4	-2.63664	8.20309e-17
PDX225	X	Copy number alteration	-	-	-	KDM5C	-	-	-	-	-	-	-	-	Xp11	1.634	26	3.10372	0
PDX225	X	Copy number alteration	-	-	-	AR	-	-	-	-	-	-	-	-	Xq12	1.91348	8	3.76715	0
PDX222	1	nonsynonymous_SNV	45797139	G	A	MUTYH	exon13	NM_001048171	c.1234C>T	p.R412C	641	201	439	0.68487	-	-	-	-	-
PDX222	1	splicing	156844419	G	T	NTRK1	exon10	NM_002529	c.1251+1G>T		2137	1715	422	0.19747	-	-	-	-	-
PDX222	2	nonsynonymous_SNV	61721154	T	G	XPO1	exon12	NM_003400	c.1120A>C	p.N374H	315	169	146	0.46349	-	-	-	-	-
PDX222	4	nonsynonymous_SNV	66201746	C	T	EPHA5	exon16	NM_004439	c.2756G>A	p.R919Q	478	250	227	0.4749	-	-	-	-	-
PDX222	5	nonsynonymous_SNV	57755609	G	C	PLK2	exon1	NM_006622	c.178C>G	p.H60D	720	9	711	0.9875	-	-	-	-	-
PDX222	5	stopgain_SNV	112090649	C	G	APC	exon2	NM_000038	c.62C>G	p.S21*	206	194	12	0.05825	-	-	-	-	-
PDX222	6	nonsynonymous_SNV	150023232	T	C	LATS1	exon2	NM_004690	c.31A>G	p.R11G	244	121	123	0.5041	-	-	-	-	-
PDX222	9	nonsynonymous_SNV	5462876	C	G	CD274	exon4	NM_014143	c.437C>G	p.P146R	224	134	90	0.40179	-	-	-	-	-
PDX222	11	nonsynonymous_SNV	67201476	G	A	RPS6KB2	exon11	NM_003952	c.917G>A	p.R306Q	785	637	148	0.18854	-	-	-	-	-
PDX222	13	nonsynonymous_SNV	32912750	G	T	BRCA2	exon11	NM_000059	c.4258G>T	p.D1420Y	1745	916	829	0.47507	-	-	-	-	-
PDX222	16	nonsynonymous_SNV	2114406	G	C	TSC2	exon15	NM_000548	c.1577G>C	p.S526T	838	7	831	0.99165	-	-	-	-	-
PDX222	16	nonsynonymous_SNV	89347318	A	G	ANKRD11	exon9	NM_013275	c.5632T>C	p.S1878P	1204	429	775	0.64369	-	-	-	-	-
PDX222	17	nonsynonymous_SNV	7577100	T	C	TP53	exon8	NM_000546	c.838A>G	p.R280G	451	9	442	0.98004	-	-	-	-	-
PDX222	17	nonsynonymous_SNV	33430316	C	T	RAD51D	exon5	NM_133629	c.359G>A	p.R120Q	701	6	694	0.99001	-	-	-	-	-
PDX222	17	nonsynonymous_SNV	41245347	T	A	BRCA1	exon10	NM_007294	c.2201A>T	p.K734I	208	136	72	0.34615	-	-	-	-	-
PDX222	19	stopgain_SNV	5229606	G	A	PTPRS	exon15	NM_002850	c.2245C>T	p.Q749*	341	234	107	0.31378	-	-	-	-	-
PDX222	16	nonframeshift_deletion	72821593	AGCCGCCGCC	A	ZFHX3	exon10	NM_006885	c.10573_10581delGGCGGCGGC	p.3525_3527del	354	237	112	0.31638	-	-	-	-	-
PDX222	6	nonframeshift_insertion	157100396	G	GCGC	ARID1B	exon1	NM_020732	c.1333_1334insCGC	p.A445_P446insP	180	87	93	0.51667	-	-	-	-	-
PDX222	17	Copy number alteration	-	-	-	ERBB2	-	-	-	-	-	-	-	-	17q12	3.445	27	10.8905	0
PDX222	17	Copy number alteration	-	-	-	CDK12	-	-	-	-	-	-	-	-	17q12	3.04908	14	8.27683	1.82077e-13
PDX222	8	Copy number alteration	-	-	-	SOX17	-	-	-	-	-	-	-	-	8q11	1.8837	2	3.6902	4.34638e-05
PDX222	5	Copy number alteration	-	-	-	FGFR4	-	-	-	-	-	-	-	-	5q35	1.5045	16	2.83726	0.00167068
PDX222	X	Copy number alteration	-	-	-	AMER1	-	-	-	-	-	-	-	-	Xq11	1.4062	1	2.65038	0.00383853
PDX222	X	Copy number alteration	-	-	-	AR	-	-	-	-	-	-	-	-	Xq12	1.4062	8	2.65038	0.00383853
PDX222	19	Copy number alteration	-	-	-	JAK3	-	-	-	-	-	-	-	-	19p13	1.3972	23	2.6339	0.00383853
PDX222	10	Copy number alteration	-	-	-	RET	-	-	-	-	-	-	-	-	10q11	1.3515	20	2.55177	0.00562242
PDX222	X	Copy number alteration	-	-	-	KDM6A	-	-	-	-	-	-	-	-	Xp11	1.34	29	2.53151	0.00582797
PDX222	5	Copy number alteration	-	-	-	NSD1	-	-	-	-	-	-	-	-	5q35	1.194	22	2.28786	0.0220032
PDX222	7	Copy number alteration	-	-	-	INHBA	-	-	-	-	-	-	-	-	7p14	1.0943	2	2.13509	0.0392558
PDX222	7	Copy number alteration	-	-	-	IKZF1	-	-	-	-	-	-	-	-	7p12	1.0943	7	2.13509	0.0392558
PDX222	7	Copy number alteration	-	-	-	EGFR	-	-	-	-	-	-	-	-	7p11	1.0943	28	2.13509	0.0392558
PDX222	1	Copy number alteration	-	-	-	ID3	-	-	-	-	-	-	-	-	1p36	-1.412	2	-2.66106	0.0336476
PDX222	1	Copy number alteration	-	-	-	ARID1A	-	-	-	-	-	-	-	-	1p36	-1.412	20	-2.66106	0.0336476
PDX222	5	Copy number alteration	-	-	-	PIK3R1	-	-	-	-	-	-	-	-	5q13	-1.7994	15	-3.48075	0.00162133
PDX222	17	Copy number alteration	-	-	-	RARA	-	-	-	-	-	-	-	-	17q21	-1.8792	8	-3.67871	0.000762757
PDX222	12	Copy number alteration	-	-	-	IGF1	-	-	-	-	-	-	-	-	12q23	-1.8889	4	-3.70353	0.000762757
PDX222	2	Copy number alteration	-	-	-	PDCD1	-	-	-	-	-	-	-	-	2q37	-2.0217	5	-4.06062	0.000205106
PDX039	2	nonsynonymous_SNV	29498063	G	A	ALK	exon11	NM_004304	c.1943C>T	p.T648I	644	340	303	0.4705	-	-	-	-	-
PDX039	2	stopgain_SNV	29543726	G	T	ALK	exon7	NM_004304	c.1437C>A	p.Y479*	867	460	407	0.46943	-	-	-	-	-
PDX039	5	nonsynonymous_SNV	112175240	G	C	APC	exon16	NM_000038	c.3949G>C	p.E1317Q	560	394	166	0.29643	-	-	-	-	-
PDX039	6	nonsynonymous_SNV	157528495	T	G	ARID1B	exon20	NM_020732	c.6220T>G	p.S2074A	605	339	266	0.43967	-	-	-	-	-
PDX039	6	nonsynonymous_SNV	162206842	A	G	PARK2	exon7	NM_004562	c.833T>C	p.V278A	772	320	451	0.5842	-	-	-	-	-
PDX039	7	nonsynonymous_SNV	81381472	G	A	HGF	exon5	NM_000601	c.589C>T	p.R197C	1169	829	338	0.28914	-	-	-	-	-
PDX039	17	nonsynonymous_SNV	7578461	C	T	TP53	exon5	NM_000546	c.469G>A	p.V157I	1060	527	533	0.50283	-	-	-	-	-
PDX039	20	nonsynonymous_SNV	9546851	T	C	PAK7	exon5	NM_177990	c.1171A>G	p.S391G	298	5	293	0.98322	-	-	-	-	-
PDX039	X	nonsynonymous_SNV	47430755	C	T	ARAF	exon16	NM_001654	c.1720C>T	p.L574F	1867	1017	850	0.45528	-	-	-	-	-
PDX039	17	Copy number alteration	-	-	-	BRIP1	-	-	-	-	-	-	-	-	17q23	1.8646	19	3.64167	0
PDX039	17	Copy number alteration	-	-	-	PPM1D	-	-	-	-	-	-	-	-	17q23	1.8646	6	3.64167	0
PDX039	19	Copy number alteration	-	-	-	PPP2R1A	-	-	-	-	-	-	-	-	19q13	1.6242	15	3.08271	1.17049e-13
PDX039	8	Copy number alteration	-	-	-	RAD21	-	-	-	-	-	-	-	-	8q24	1.343	13	2.53678	1.95188e-09
PDX039	20	Copy number alteration	-	-	-	AURKA	-	-	-	-	-	-	-	-	20q13	1.2719	8	2.41479	1.60375e-08
PDX039	20	Copy number alteration	-	-	-	NCOA3	-	-	-	-	-	-	-	-	20q13	1.2719	21	2.41479	1.60375e-08
PDX039	10	Copy number alteration	-	-	-	GATA3	-	-	-	-	-	-	-	-	10p14	1.0455	5	2.06408	5.38231e-06
PDX039	17	Copy number alteration	-	-	-	AXIN2	-	-	-	-	-	-	-	-	17q24	1.0438	10	2.06165	5.38231e-06
PDX039	17	Copy number alteration	-	-	-	CD79B	-	-	-	-	-	-	-	-	17q23	1.0438	6	2.06165	5.38231e-06
PDX039	17	Copy number alteration	-	-	-	H3F3B	-	-	-	-	-	-	-	-	17q25	1.0438	3	2.06165	5.38231e-06
PDX039	17	Copy number alteration	-	-	-	PRKAR1A	-	-	-	-	-	-	-	-	17q24	1.0438	10	2.06165	5.38231e-06
PDX039	17	Copy number alteration	-	-	-	RPTOR	-	-	-	-	-	-	-	-	17q25	1.0438	34	2.06165	5.38231e-06
PDX039	17	Copy number alteration	-	-	-	SOX9	-	-	-	-	-	-	-	-	17q24	1.0438	3	2.06165	5.38231e-06
PDX039	17	Copy number alteration	-	-	-	SRSF2	-	-	-	-	-	-	-	-	17q25	1.0438	2	2.06165	5.38231e-06
PDX039	1	Copy number alteration	-	-	-	HIST2H3C	-	-	-	-	-	-	-	-	1q21	1.0391	1	2.05495	5.38231e-06
PDX039	1	Copy number alteration	-	-	-	HIST2H3D	-	-	-	-	-	-	-	-	1q21	1.0391	1	2.05495	5.38231e-06
PDX039	1	Copy number alteration	-	-	-	MCL1	-	-	-	-	-	-	-	-	1q21	1.0391	3	2.05495	5.38231e-06
PDX039	5	Copy number alteration	-	-	-	FGFR4	-	-	-	-	-	-	-	-	5q35	1.0269	16	2.03764	6.66463e-06
PDX039	5	Copy number alteration	-	-	-	NSD1	-	-	-	-	-	-	-	-	5q35	1.0269	22	2.03764	6.66463e-06
PDX039	13	Copy number alteration	-	-	-	IRS2	-	-	-	-	-	-	-	-	13q34	-1.0283	2	-2.03962	6.66463e-06
PDX039	20	Copy number alteration	-	-	-	PTPRT	-	-	-	-	-	-	-	-	20q12	-1.04188	32	-2.05892	5.38231e-06
PDX039	20	Copy number alteration	-	-	-	ASXL1	-	-	-	-	-	-	-	-	20q11	-1.2321	12	-2.34909	4.08118e-08
PDX039	20	Copy number alteration	-	-	-	BCL2L1	-	-	-	-	-	-	-	-	20q11	-1.2321	2	-2.34909	4.08118e-08
PDX039	20	Copy number alteration	-	-	-	DNMT3B	-	-	-	-	-	-	-	-	20q11	-1.2321	22	-2.34909	4.08118e-08
PDX039	20	Copy number alteration	-	-	-	SRC	-	-	-	-	-	-	-	-	20q11	-1.2321	11	-2.34909	4.08118e-08
PDX039	14	Copy number alteration	-	-	-	FOXA1	-	-	-	-	-	-	-	-	14q21	-1.3478	2	-2.54524	1.79699e-09
PDX039	14	Copy number alteration	-	-	-	NKX2-1	-	-	-	-	-	-	-	-	14q13	-1.3478	3	-2.54524	1.79699e-09
PDX039	2	Copy number alteration	-	-	-	DNMT3A	-	-	-	-	-	-	-	-	2p23	-1.47335	22	-2.77667	2.98962e-11
PDX039	9	Copy number alteration	-	-	-	EGFL7	-	-	-	-	-	-	-	-	9q34	-1.6753	8	-3.19386	1.76184e-14
PDX039	9	Copy number alteration	-	-	-	NOTCH1	-	-	-	-	-	-	-	-	9q34	-1.6753	34	-3.19386	1.76184e-14
PDX039	14	Copy number alteration	-	-	-	AKT1	-	-	-	-	-	-	-	-	14q32	-1.696	13	-3.24001	1.13406e-14
PDX039	9	Copy number alteration	-	-	-	TSC1	-	-	-	-	-	-	-	-	9q34	-7.5969	21	-193.595	8.49356e-300
PDX251	1	nonsynonymous_SNV	36807525	C	T	STK40	exon12	NM_032017	c.1139G>A	p.R380H	239	1	238	0.99582	-	-	-	-	-
PDX251	2	nonsynonymous_SNV	25972785	T	C	ASXL2	exon11	NM_018263	c.1640A>G	p.Q547R	551	371	180	0.32668	-	-	-	-	-
PDX251	3	nonsynonymous_SNV	178936091	G	A	PIK3CA	exon10	NM_006218	c.1633G>A	p.E545K	180	65	115	0.63889	-	-	-	-	-
PDX251	6	nonsynonymous_SNV	157522073	G	A	ARID1B	exon18	NM_020732	c.4345G>A	p.G1449S	459	317	142	0.30937	-	-	-	-	-
PDX251	12	nonsynonymous_SNV	46243515	G	A	ARID2	exon14	NM_152641	c.1868G>A	p.R623H	377	250	127	0.33687	-	-	-	-	-
PDX251	15	nonsynonymous_SNV	41988305	G	A	MGA	exon3	NM_001164273	c.1097G>A	p.R366H	765	263	500	0.65359	-	-	-	-	-
PDX251	16	nonsynonymous_SNV	72991395	C	G	ZFHX3	exon2	NM_006885	c.2650G>C	p.A884P	903	8	893	0.98893	-	-	-	-	-
PDX251	17	nonsynonymous_SNV	7577574	T	C	TP53	exon7	NM_000546	c.707A>G	p.Y236C	124	0	124	1	-	-	-	-	-
PDX251	19	nonsynonymous_SNV	1221976	G	T	STK11	exon7	NM_000455	c.891G>T	p.R297S	434	9	425	0.97926	-	-	-	-	-
PDX251	19	nonsynonymous_SNV	50902196	C	T	POLD1	exon2	NM_002691	c.88C>T	p.R30W	1875	947	926	0.49387	-	-	-	-	-
PDX251	13	nonframeshift_insertion	110436296	A	ACGG	IRS2	exon1	NM_003749	c.2104_2105insCCG	p.V702_P703insA	424	285	135	0.3184	-	-	-	-	-
PDX251	19	frameshift_insertion	13050895	G	GA	CALR	exon4	NM_004343	c.427dupA	p.K142fs	1330	724	605	0.45489	-	-	-	-	-
PDX251	16	Copy number alteration	-	-	-	AXIN1	-	-	-	-	-	-	-	-	16p13	1.3755	10	2.59458	0
PDX251	16	Copy number alteration	-	-	-	TSC2	-	-	-	-	-	-	-	-	16p13	1.3755	41	2.59458	0
PDX251	16	Copy number alteration	-	-	-	TRAF7	-	-	-	-	-	-	-	-	16p13	1.3755	20	2.59458	0
PDX251	16	Copy number alteration	-	-	-	CREBBP	-	-	-	-	-	-	-	-	16p13	1.3755	31	2.59458	0
PDX251	16	Copy number alteration	-	-	-	GRIN2A	-	-	-	-	-	-	-	-	16p13	1.3755	12	2.59458	0
PDX251	16	Copy number alteration	-	-	-	SOCS1	-	-	-	-	-	-	-	-	16p13	1.3755	1	2.59458	0
PDX251	16	Copy number alteration	-	-	-	ERCC4	-	-	-	-	-	-	-	-	16p13	1.3755	11	2.59458	0
PDX251	16	Copy number alteration	-	-	-	PALB2	-	-	-	-	-	-	-	-	16p12	1.3755	13	2.59458	0
PDX251	16	Copy number alteration	-	-	-	MAPK3	-	-	-	-	-	-	-	-	16p11	1.3755	8	2.59458	0
PDX251	11	Copy number alteration	-	-	-	FGF4	-	-	-	-	-	-	-	-	11q13	1.2616	3	2.39761	1.03453e-13
PDX251	11	Copy number alteration	-	-	-	FGF3	-	-	-	-	-	-	-	-	11q13	1.2616	3	2.39761	1.03453e-13
PDX251	11	Copy number alteration	-	-	-	RPS6KA4	-	-	-	-	-	-	-	-	11q13	-1.00977	17	-2.01359	5.68018e-09
PDX251	1	Copy number alteration	-	-	-	PIK3CD	-	-	-	-	-	-	-	-	1p36	-1.0446	22	-2.06279	1.44242e-09
PDX251	8	Copy number alteration	-	-	-	RECQL4	-	-	-	-	-	-	-	-	8q24	-1.1022	21	-2.14681	1.32058e-10
PDX251	1	Copy number alteration	-	-	-	TNFRSF14	-	-	-	-	-	-	-	-	1p36	-1.1405	8	-2.20457	2.55165e-11
PDX251	3	Copy number alteration	-	-	-	EPHA3	-	-	-	-	-	-	-	-	3p11	-1.2857	17	-2.438	2.96795e-14
PDX251	17	Copy number alteration	-	-	-	MAP2K4	-	-	-	-	-	-	-	-	17p12	-1.4011	11	-2.64103	7.36132e-17
PDX251	12	Copy number alteration	-	-	-	CDKN1B	-	-	-	-	-	-	-	-	12p13	-1.471	2	-2.77214	1.55582e-18
PDX251	3	Copy number alteration	-	-	-	MITF	-	-	-	-	-	-	-	-	3p13	-1.5599	10	-2.94833	8.71115e-21
PDX251	3	Copy number alteration	-	-	-	FOXP1	-	-	-	-	-	-	-	-	3p13	-1.5599	16	-2.94833	8.71115e-21
PDX251	3	Copy number alteration	-	-	-	RYBP	-	-	-	-	-	-	-	-	3p13	-1.5599	4	-2.94833	8.71115e-21
PDX251	3	Copy number alteration	-	-	-	SHQ1	-	-	-	-	-	-	-	-	3p13	-1.5599	11	-2.94833	8.71115e-21
PDX251	17	Copy number alteration	-	-	-	GPS2	-	-	-	-	-	-	-	-	17p13	-1.8803	10	-3.68152	5.84034e-30
PDX251	17	Copy number alteration	-	-	-	TP53	-	-	-	-	-	-	-	-	17p13	-2.0717	10	-4.20382	2.75224e-36
PDX251	17	Copy number alteration	-	-	-	ALOX12B	-	-	-	-	-	-	-	-	17p13	-2.3588	15	-5.12944	6.2342e-47
PDX251	17	Copy number alteration	-	-	-	AURKB	-	-	-	-	-	-	-	-	17p13	-2.3588	8	-5.12944	6.2342e-47
PDX131	1	nonsynonymous_SNV	204518499	C	G	MDM4	exon11	NM_002393	c.1162C>G	p.P388A	297	115	182	0.61279	-	-	-	-	-
PDX131	2	nonsynonymous_SNV	128046949	T	G	ERCC3	exon6	NM_000122	c.786A>C	p.E262D	535	358	177	0.33084	-	-	-	-	-
PDX131	4	nonsynonymous_SNV	187510024	C	T	FAT1	exon27	NM_005245	c.13489G>A	p.D4497N	252	0	252	1	-	-	-	-	-
PDX131	5	nonsynonymous_SNV	149512407	G	A	PDGFRB	exon7	NM_002609	c.1033C>T	p.P345S	389	199	190	0.48843	-	-	-	-	-
PDX131	6	nonsynonymous_SNV	152419923	A	C	ESR1	exon9	NM_001122740	c.1610A>C	p.Y537S	394	206	188	0.47716	-	-	-	-	-
PDX131	7	nonsynonymous_SNV	151855967	G	A	MLL3	exon44	NM_170606	c.11651C>T	p.T3884M	262	149	113	0.4313	-	-	-	-	-
PDX131	12	nonsynonymous_SNV	56493742	G	A	ERBB3	exon25	NM_001982	c.3058G>A	p.D1020N	789	593	195	0.24715	-	-	-	-	-
PDX131	14	nonsynonymous_SNV	81609331	G	A	TSHR	exon10	NM_000369	c.929G>A	p.R310H	655	236	419	0.63969	-	-	-	-	-
PDX131	20	nonsynonymous_SNV	31023821	G	T	ASXL1	exon12	NM_015338	c.3306G>T	p.E1102D	661	308	353	0.53404	-	-	-	-	-
PDX131	17	frameshift_deletion	7576854	TG	T	TP53	exon9	NM_000546	c.991delC	p.Q331fs	279	1	276	0.98925	-	-	-	-	-
PDX131	X	nonframeshift_deletion	66765158	TGCAGCAGCA	T	AR	exon1	NM_000044	c.171_179delGCAGCAGCA	p.57_60del	617	500	100	0.16207	-	-	-	-	-
PDX131	9	nonframeshift_deletion	101867537	TGGCGGCGGC	T	TGFBR1	exon1	NM_004612	c.51_59delGGCGGCGGC	p.17_20del	107	71	34	0.31776	-	-	-	-	-
PDX131	3	Copy number alteration	-	-	-	MITF	-	-	-	-	-	-	-	-	3p13	-1.2904	10	-2.44596	0.0318205
PDX131	3	Copy number alteration	-	-	-	FOXP1	-	-	-	-	-	-	-	-	3p13	-1.2904	16	-2.44596	0.0318205
PDX131	3	Copy number alteration	-	-	-	RYBP	-	-	-	-	-	-	-	-	3p13	-1.2904	4	-2.44596	0.0318205
PDX131	3	Copy number alteration	-	-	-	SHQ1	-	-	-	-	-	-	-	-	3p13	-1.2904	11	-2.44596	0.0318205
PDX131	3	Copy number alteration	-	-	-	SETD2	-	-	-	-	-	-	-	-	3p21	-1.2501	21	-2.37858	0.0428912
PDX131	3	Copy number alteration	-	-	-	PBRM1	-	-	-	-	-	-	-	-	3p21	-1.42873	29	-2.6921	0.0122102
PDX131	3	Copy number alteration	-	-	-	MST1R	-	-	-	-	-	-	-	-	3p21	-2.1152	20	-4.3325	3.60436e-06
PDX131	3	Copy number alteration	-	-	-	BAP1	-	-	-	-	-	-	-	-	3p21	-2.1152	17	-4.3325	3.60436e-06
PDX131	8	Copy number alteration	-	-	-	RAD21	-	-	-	-	-	-	-	-	8q24	1.3387	13	2.52923	0.0122102
PDX131	11	Copy number alteration	-	-	-	SDHAF2	-	-	-	-	-	-	-	-	11q12	1.6928	4	3.23284	0.000282335
PDX131	11	Copy number alteration	-	-	-	CCND1	-	-	-	-	-	-	-	-	11q13	3.6546	5	12.5934	0
PDX131	11	Copy number alteration	-	-	-	FGF19	-	-	-	-	-	-	-	-	11q13	3.6546	3	12.5934	0
PDX131	11	Copy number alteration	-	-	-	FGF4	-	-	-	-	-	-	-	-	11q13	3.6546	3	12.5934	0
PDX131	11	Copy number alteration	-	-	-	FGF3	-	-	-	-	-	-	-	-	11q13	3.6546	3	12.5934	0
PDX131	11	Copy number alteration	-	-	-	RPS6KB2	-	-	-	-	-	-	-	-	11q13	2.025	15	4.06992	3.60436e-06
PDX191	1	nonsynonymous_SNV	46726525	C	T	RAD54L	exon8	NM_001142548	c.604C>T	p.R202C	348	184	164	0.47126	-	-	-	-	-
PDX191	1	nonsynonymous_SNV	65335073	G	C	JAK1	exon6	NM_002227	c.568C>G	p.L190V	580	404	175	0.30172	-	-	-	-	-
PDX191	2	nonsynonymous_SNV	26101052	C	A	ASXL2	exon1	NM_018263	c.40G>T	p.A14S	723	464	259	0.35823	-	-	-	-	-
PDX191	4	nonsynonymous_SNV	187538942	T	A	FAT1	exon10	NM_005245	c.8798A>T	p.Q2933L	687	2	365	0.5313	-	-	-	-	-
PDX191	7	nonsynonymous_SNV	2962848	G	A	CARD11	exon16	NM_032415	c.2060C>T	p.A687V	894	463	430	0.48098	-	-	-	-	-
PDX191	11	nonsynonymous_SNV	108175462	G	A	ATM	exon37	NM_000051	c.5557G>A	p.D1853N	173	0	173	1	-	-	-	-	-
PDX191	16	nonsynonymous_SNV	9857449	G	C	GRIN2A	exon13	NM_001134407	c.3952C>G	p.R1318G	525	193	330	0.62857	-	-	-	-	-
PDX191	19	nonsynonymous_SNV	5212008	C	T	PTPRS	exon32	NM_002850	c.5023G>A	p.E1675K	459	215	244	0.53159	-	-	-	-	-
PDX191	X	nonsynonymous_SNV	47424459	A	T	ARAF	exon5	NM_001654	c.379A>T	p.T127S	1136	638	498	0.43838	-	-	-	-	-
PDX191	8	Copy number alteration	-	-	-	RAD21	-	-	-	-	-	-	-	-	8q24	1.3661	13	2.57773	1.11522e-12
PDX191	8	Copy number alteration	-	-	-	SOX17	-	-	-	-	-	-	-	-	8q11	1.3542	2	2.55655	1.53754e-12
PDX191	18	Copy number alteration	-	-	-	PIK3C3	-	-	-	-	-	-	-	-	18q12	1.2679	25	2.40811	2.81474e-11
PDX191	18	Copy number alteration	-	-	-	SMAD2	-	-	-	-	-	-	-	-	18q21	1.2679	10	2.40811	2.81474e-11
PDX191	8	Copy number alteration	-	-	-	RECQL4	-	-	-	-	-	-	-	-	8q24	1.2275	21	2.34161	1.04391e-10
PDX191	8	Copy number alteration	-	-	-	NBN	-	-	-	-	-	-	-	-	8q21	1.1462	16	2.2133	1.4353e-09
PDX191	8	Copy number alteration	-	-	-	MYC	-	-	-	-	-	-	-	-	8q24	1.1383	3	2.20121	1.71906e-09
PDX191	17	Copy number alteration	-	-	-	SOX9	-	-	-	-	-	-	-	-	17q24	1.1232	3	2.1783	2.59951e-09
PDX191	10	Copy number alteration	-	-	-	SUFU	-	-	-	-	-	-	-	-	10q24	-1.0088	12	-2.01224	0.00120757
PDX191	16	Copy number alteration	-	-	-	ANKRD11	-	-	-	-	-	-	-	-	16q24	-1.0115	11	-2.01601	0.00116665
PDX191	16	Copy number alteration	-	-	-	FANCA	-	-	-	-	-	-	-	-	16q24	-1.0115	43	-2.01601	0.00116665
PDX191	1	Copy number alteration	-	-	-	MTOR	-	-	-	-	-	-	-	-	1p36	-1.0221	57	-2.03087	0.00100636
PDX191	1	Copy number alteration	-	-	-	MYCL1	-	-	-	-	-	-	-	-	1p34	-1.0313	3	-2.04387	0.000869979
PDX191	1	Copy number alteration	-	-	-	MPL	-	-	-	-	-	-	-	-	1p34	-1.0313	12	-2.04387	0.000869979
PDX191	1	Copy number alteration	-	-	-	MUTYH	-	-	-	-	-	-	-	-	1p34	-1.0313	16	-2.04387	0.000869979
PDX191	1	Copy number alteration	-	-	-	PIK3R3	-	-	-	-	-	-	-	-	1p34	-1.0313	10	-2.04387	0.000869979
PDX191	1	Copy number alteration	-	-	-	RAD54L	-	-	-	-	-	-	-	-	1p34	-1.0313	18	-2.04387	0.000869979
PDX191	1	Copy number alteration	-	-	-	CDKN2C	-	-	-	-	-	-	-	-	1p32	-1.0313	2	-2.04387	0.000869979
PDX191	1	Copy number alteration	-	-	-	JUN	-	-	-	-	-	-	-	-	1p32	-1.0313	1	-2.04387	0.000869979
PDX191	9	Copy number alteration	-	-	-	PAX5	-	-	-	-	-	-	-	-	9p13	-1.0517	10	-2.07297	0.000669924
PDX191	17	Copy number alteration	-	-	-	RAD51D	-	-	-	-	-	-	-	-	17q12	-1.1421	7	-2.20702	0.000111741
PDX191	17	Copy number alteration	-	-	-	CDK12	-	-	-	-	-	-	-	-	17q12	-1.1421	14	-2.20702	0.000111741
PDX191	17	Copy number alteration	-	-	-	ERBB2	-	-	-	-	-	-	-	-	17q12	-1.1421	27	-2.20702	0.000111741
PDX191	17	Copy number alteration	-	-	-	RARA	-	-	-	-	-	-	-	-	17q21	-1.1421	8	-2.20702	0.000111741
PDX191	11	Copy number alteration	-	-	-	SDHAF2	-	-	-	-	-	-	-	-	11q12	-1.2144	4	-2.32044	2.43649e-05
PDX191	11	Copy number alteration	-	-	-	RPS6KA4	-	-	-	-	-	-	-	-	11q13	-1.2144	17	-2.32044	2.43649e-05
PDX191	11	Copy number alteration	-	-	-	MEN1	-	-	-	-	-	-	-	-	11q13	-1.2144	9	-2.32044	2.43649e-05
PDX191	19	Copy number alteration	-	-	-	STK11	-	-	-	-	-	-	-	-	19p13	-1.219	9	-2.32785	2.38893e-05
PDX191	19	Copy number alteration	-	-	-	DOT1L	-	-	-	-	-	-	-	-	19p13	-1.2372	28	-2.35741	1.8287e-05
PDX191	19	Copy number alteration	-	-	-	G'-11	-	-	-	-	-	-	-	-	19p13	-1.2372	7	-2.35741	1.8287e-05
PDX191	19	Copy number alteration	-	-	-	MAP2K2	-	-	-	-	-	-	-	-	19p13	-1.2372	11	-2.35741	1.8287e-05
PDX191	19	Copy number alteration	-	-	-	PTPRS	-	-	-	-	-	-	-	-	19p13	-1.2372	37	-2.35741	1.8287e-05
PDX191	19	Copy number alteration	-	-	-	INSR	-	-	-	-	-	-	-	-	19p13	-1.2372	22	-2.35741	1.8287e-05
PDX191	19	Copy number alteration	-	-	-	DNMT1	-	-	-	-	-	-	-	-	19p13	-1.2372	40	-2.35741	1.8287e-05
PDX191	19	Copy number alteration	-	-	-	KEAP1	-	-	-	-	-	-	-	-	19p13	-1.2372	5	-2.35741	1.8287e-05
PDX191	19	Copy number alteration	-	-	-	SMARCA4	-	-	-	-	-	-	-	-	19p13	-1.2372	34	-2.35741	1.8287e-05
PDX191	1	Copy number alteration	-	-	-	TNFRSF14	-	-	-	-	-	-	-	-	1p36	-1.3021	8	-2.46588	5.75427e-06
PDX191	1	Copy number alteration	-	-	-	PIK3CD	-	-	-	-	-	-	-	-	1p36	-1.41609	22	-2.66861	2.83478e-07
PDX118	3	nonsynonymous_SNV	134514486	T	A	EPHB1	exon1	NM_004441	c.13T>A	p.Y5N	2620	2009	611	0.23321	-	-	-	-	-
PDX118	4	nonsynonymous_SNV	55131118	C	T	PDGFRA	exon5	NM_006206	c.661C>T	p.L221F	536	0	536	1	-	-	-	-	-
PDX118	5	nonsynonymous_SNV	35876460	C	G	IL7R	exon8	NM_002185	c.1252C>G	p.P418A	636	231	405	0.63679	-	-	-	-	-
PDX118	5	nonsynonymous_SNV	112174467	A	T	APC	exon16	NM_000038	c.3176A>T	p.E1059V	736	509	227	0.30842	-	-	-	-	-
PDX118	6	nonsynonymous_SNV	32188010	T	A	NOTCH4	exon7	NM_004557	c.1211A>T	p.D404V	1391	966	425	0.30554	-	-	-	-	-
PDX118	11	nonsynonymous_SNV	32456321	C	T	WT1	exon1	NM_024426	c.571G>A	p.G191S	2055	516	1539	0.74891	-	-	-	-	-
PDX118	12	splicing	18715827	G	A	PIK3C2G	exon26	NM_004570	c.3657+1G>A		509	222	287	0.56385	-	-	-	-	-
PDX118	12	nonsynonymous_SNV	57859625	C	T	GLI1	exon7	NM_005269	c.679C>T	p.R227C	2764	975	1788	0.64689	-	-	-	-	-
PDX118	12	nonsynonymous_SNV	111856177	C	G	SH2B3	exon2	NM_005475	c.228C>G	p.C76W	1489	1266	220	0.14775	-	-	-	-	-
PDX118	15	nonsynonymous_SNV	88476272	C	T	NTRK3	exon16	NM_001012338	c.1860G>A	p.M620I	492	281	210	0.42683	-	-	-	-	-
PDX118	16	stopgain_SNV	72829215	G	A	ZFHX3	exon9	NM_006885	c.7366C>T	p.Q2456*	2168	1146	1020	0.47048	-	-	-	-	-
PDX118	17	nonsynonymous_SNV	16004703	C	T	NCOR1	exon20	NM_006311	c.2551G>A	p.E851K	726	382	344	0.47383	-	-	-	-	-
PDX118	19	nonsynonymous_SNV	15289656	G	A	NOTCH3	exon23	NM_000435	c.3815C>T	p.T1272I	1955	704	1251	0.6399	-	-	-	-	-
PDX118	22	splicing	29091862	C	G	CHEK2	exon12	NM_007194	c.1096-1G>C		141	0	141	1	-	-	-	-	-
PDX118	9	nonframeshift_deletion	101867537	TGGCGGCGGC	T	TGFBR1	exon1	NM_004612	c.51_59delGGCGGCGGC	p.17_20del	141	127	10	0.07092	-	-	-	-	-
PDX118	19	frameshift_insertion	15354015	T	TG	BRD4	exon14	NM_058243	c.2864dupC	p.P955fs	262	234	28	0.10687	-	-	-	-	-
PDX118	16	nonframeshift_deletion	89349214	GCTTCTTTTCAGC	G	ANKRD11	exon9	NM_013275	c.3724_3735delGCTGAAAAGAAG	p.1242_1245del	2146	2008	136	0.06337	-	-	-	-	-
PDX118	10	frameshift_deletion	8115873	TCG	T	GATA3	exon6	NM_002051	c.1220_1221delCG	p.S407fs	1178	804	366	0.3107	-	-	-	-	-
PDX118	17	Copy number alteration	-	-	-	ERBB2	-	-	-	-	-	-	-	-	17q12	3.51581	27	11.4384	4.64295e-12
PDX118	17	Copy number alteration	-	-	-	CDK12	-	-	-	-	-	-	-	-	17q12	2.95184	14	7.73733	1.64072e-08
PDX118	17	Copy number alteration	-	-	-	PPM1D	-	-	-	-	-	-	-	-	17q23	2.0648	6	4.18376	0.000644552
PDX118	17	Copy number alteration	-	-	-	H3F3B	-	-	-	-	-	-	-	-	17q25	1.8315	3	3.55907	0.00319705
PDX118	17	Copy number alteration	-	-	-	SRSF2	-	-	-	-	-	-	-	-	17q25	1.8315	2	3.55907	0.00319705
PDX118	16	Copy number alteration	-	-	-	SOCS1	-	-	-	-	-	-	-	-	16p13	1.794	1	3.46775	0.0038731
PDX118	13	Copy number alteration	-	-	-	LATS2	-	-	-	-	-	-	-	-	13q12	-1.6177	7	-3.06885	0.0243618
PDX118	X	Copy number alteration	-	-	-	RBM10	-	-	-	-	-	-	-	-	Xp11	-1.7578	24	-3.38182	0.00842625
PDX118	X	Copy number alteration	-	-	-	CRLF2	-	-	-	-	-	-	-	-	Xp22	-1.85	6	-3.605	0.00416876
PDX118	17	Copy number alteration	-	-	-	RAD51D	-	-	-	-	-	-	-	-	17q12	-1.8535	7	-3.61376	0.00416876
PDX118	8	Copy number alteration	-	-	-	FGFR1	-	-	-	-	-	-	-	-	8p11	-1.9533	18	-3.87259	0.00319705
PDX287.2	1	nonsynonymous_SNV	156841488	C	T	NTRK1	exon7	NM_002529	c.791C>T	p.T264M	1056	549	507	0.48011	-	-	-	-	-
PDX287.2	2	nonsynonymous_SNV	99170912	G	A	INPP4A	exon16	NM_001134224	c.1541G>A	p.S514N	1431	759	672	0.4696	-	-	-	-	-
PDX287.2	3	nonsynonymous_SNV	178952085	A	G	PIK3CA	exon21	NM_006218	c.3140A>G	p.H1047R	772	411	359	0.46503	-	-	-	-	-
PDX287.2	4	nonsynonymous_SNV	106157698	T	C	TET2	exon3	NM_001127208	c.2599T>C	p.Y867H	426	1	425	0.99765	-	-	-	-	-
PDX287.2	4	nonsynonymous_SNV	106196834	C	T	TET2	exon11	NM_001127208	c.5167C>T	p.P1723S	491	1	490	0.99796	-	-	-	-	-
PDX287.2	6	nonsynonymous_SNV	32183005	C	G	NOTCH4	exon12	NM_004557	c.2019G>C	p.Q673H	843	798	44	0.05219	-	-	-	-	-
PDX287.2	6	nonsynonymous_SNV	157454259	G	C	ARID1B	exon8	NM_020732	c.2469G>C	p.Q823H	508	374	134	0.26378	-	-	-	-	-
PDX287.2	7	nonsynonymous_SNV	128851867	C	T	SMO	exon12	NM_005631	c.1939C>T	p.P647S	1304	679	624	0.47853	-	-	-	-	-
PDX287.2	12	nonsynonymous_SNV	12022496	T	C	ETV6	exon5	NM_001987	c.602T>C	p.L201P	1004	2	987	0.98307	-	-	-	-	-
PDX287.2	12	nonsynonymous_SNV	49435466	G	A	MLL2	exon30	NM_003482	c.6206C>T	p.A2069V	1270	663	607	0.47795	-	-	-	-	-
PDX287.2	16	nonsynonymous_SNV	72822149	G	C	ZFHX3	exon10	NM_006885	c.10026C>G	p.F3342L	1565	12	1552	0.99169	-	-	-	-	-
PDX287.2	17	nonsynonymous_SNV	58678032	C	A	PPM1D	exon1	NM_003620	c.257C>A	p.P86Q	1051	5	1046	0.99524	-	-	-	-	-
PDX287.2	17	stopgain_SNV	63534404	C	A	AXIN2	exon5	NM_004655	c.1117G>T	p.E373*	449	326	123	0.27394	-	-	-	-	-
PDX287.2	22	frameshift_deletion	41521987	CT	C	EP300	exon3	NM_001429	c.850delT	p.L284fs	416	20	402	0.96635	-	-	-	-	-
PDX287.2	17	frameshift_deletion	7577513	TG	T	TP53	exon7	NM_000546	c.767delC	p.T256fs	281	2	283	1	-	-	-	-	-
PDX287.2	16	nonframeshift_deletion	72822563	TTGCTGC	T	ZFHX3	exon10	NM_006885	c.9606_9611delGCAGCA	p.3202_3204del	1144	370	822	0.71853	-	-	-	-	-
PDX287.2	11	Copy number alteration	-	-	-	HRAS	-	-	-	-	-	-	-	-	11p15	-1.0469	4	-2.06609	2.78933e-06
PDX287.2	11	Copy number alteration	-	-	-	IGF2	-	-	-	-	-	-	-	-	11p15	-1.0469	4	-2.06609	2.78933e-06
PDX287.2	11	Copy number alteration	-	-	-	SDHAF2	-	-	-	-	-	-	-	-	11q12	-0.8142	4	-1.75832	8.62691e-05
PDX287.2	11	Copy number alteration	-	-	-	RPS6KA4	-	-	-	-	-	-	-	-	11q13	-1.13081	17	-2.18982	7.7815e-07
PDX287.2	11	Copy number alteration	-	-	-	MEN1	-	-	-	-	-	-	-	-	11q13	-1.1506	9	-2.22006	5.71505e-07
PDX287.2	11	Copy number alteration	-	-	-	RPS6KB2	-	-	-	-	-	-	-	-	11q13	1.4739	15	2.77772	3.71633e-05
PDX287.2	11	Copy number alteration	-	-	-	CCND1	-	-	-	-	-	-	-	-	11q13	2.9246	5	7.59263	1e-10
PDX287.2	11	Copy number alteration	-	-	-	FGF19	-	-	-	-	-	-	-	-	11q13	2.78483	3	6.89157	1e-10
PDX287.2	11	Copy number alteration	-	-	-	FGF4	-	-	-	-	-	-	-	-	11q13	2.5053	3	5.67767	1e-10
PDX287.2	11	Copy number alteration	-	-	-	FGF3	-	-	-	-	-	-	-	-	11q13	2.5053	3	5.67767	1e-10
PDX287.2	11	Copy number alteration	-	-	-	PAK1	-	-	-	-	-	-	-	-	11q13	3.6477	14	12.5333	1e-10
PDX287.2	17	Copy number alteration	-	-	-	FLCN	-	-	-	-	-	-	-	-	17p11	-1.0331	11	-2.04642	3.50123e-06
PDX287.2	17	Copy number alteration	-	-	-	GPS2	-	-	-	-	-	-	-	-	17p13	-0.9308	10	-1.90633	2.09066e-05
PDX287.2	17	Copy number alteration	-	-	-	TP53	-	-	-	-	-	-	-	-	17p13	-0.9308	10	-1.90633	2.09066e-05
PDX287.2	17	Copy number alteration	-	-	-	ALOX12B	-	-	-	-	-	-	-	-	17p13	-0.9308	15	-1.90633	2.09066e-05
PDX287.2	17	Copy number alteration	-	-	-	AURKB	-	-	-	-	-	-	-	-	17p13	-0.9308	8	-1.90633	2.09066e-05
PDX287.2	19	Copy number alteration	-	-	-	INSR	-	-	-	-	-	-	-	-	19p13	-1.0707	22	-2.10045	1.94674e-06
PDX287.2	19	Copy number alteration	-	-	-	DNMT1	-	-	-	-	-	-	-	-	19p13	-1.0707	40	-2.10045	1.94674e-06
PDX287.2	19	Copy number alteration	-	-	-	KEAP1	-	-	-	-	-	-	-	-	19p13	-1.0707	5	-2.10045	1.94674e-06
PDX287.2	19	Copy number alteration	-	-	-	SMARCA4	-	-	-	-	-	-	-	-	19p13	-1.0707	34	-2.10045	1.94674e-06
PDX287.2	1	Copy number alteration	-	-	-	FUBP1	-	-	-	-	-	-	-	-	1p31	1.1274	20	2.18465	0.0033818
PDX287.2	1	Copy number alteration	-	-	-	MUTYH	-	-	-	-	-	-	-	-	1p34	-0.7858	16	-1.72405	0.000114501
PDX287.2	1	Copy number alteration	-	-	-	DDR2	-	-	-	-	-	-	-	-	1q23	0.8269	16	1.77387	0.0810436
PDX287.2	22	Copy number alteration	-	-	-	SMARCB1	-	-	-	-	-	-	-	-	22q11	-0.8912	9	-1.85472	3.16714e-05
PDX287.2	2	Copy number alteration	-	-	-	MYCN	-	-	-	-	-	-	-	-	2p24	-0.867	2	-1.82387	4.1951e-05
PDX287.2	2	Copy number alteration	-	-	-	ACVR1	-	-	-	-	-	-	-	-	2q24	1.1848	9	2.27332	0.00165772
PDX287.2	2	Copy number alteration	-	-	-	PDCD1	-	-	-	-	-	-	-	-	2q37	-0.8653	5	-1.82172	4.21381e-05
PDX287.2	3	Copy number alteration	-	-	-	MYD88	-	-	-	-	-	-	-	-	3p22	0.4905	5	1.40493	0.870732
PDX287.2	4	Copy number alteration	-	-	-	FGFR3	-	-	-	-	-	-	-	-	4p16	-1.0025	17	-2.00347	6.30972e-06
PDX287.2	5	Copy number alteration	-	-	-	IL7R	-	-	-	-	-	-	-	-	5p13	0.9493	8	1.93094	0.0265553
PDX287.2	5	Copy number alteration	-	-	-	RICTOR	-	-	-	-	-	-	-	-	5p13	0.9493	38	1.93094	0.0265553
PDX004	1	nonsynonymous_SNV	11308007	C	T	MTOR	exon7	NM_004958	c.985G>A	p.A329T	180	84	96	0.53333	-	-	-	-	-
PDX004	1	nonsynonymous_SNV	27023162	A	G	ARID1A	exon1	NM_006015	c.268A>G	p.S90G	383	289	91	0.2376	-	-	-	-	-
PDX004	2	nonsynonymous_SNV	178097304	G	A	NFE2L2	exon4	NM_006164	c.410C>T	p.S137L	90	50	40	0.44444	-	-	-	-	-
PDX004	3	nonsynonymous_SNV	185183579	G	A	MAP3K13	exon9	NM_004721	c.1433G>A	p.R478Q	163	98	65	0.39877	-	-	-	-	-
PDX004	4	nonsynonymous_SNV	1803675	A	G	FGFR3	exon7	NM_000142	c.853A>G	p.I285V	386	211	175	0.45337	-	-	-	-	-
PDX004	5	nonsynonymous_SNV	57755570	T	C	PLK2	exon1	NM_006622	c.217A>G	p.I73V	335	89	246	0.73433	-	-	-	-	-
PDX004	7	nonsynonymous_SNV	151848004	G	A	MLL3	exon51	NM_170606	c.12755C>T	p.A4252V	73	49	24	0.32877	-	-	-	-	-
PDX004	11	nonsynonymous_SNV	108196825	C	T	ATM	exon47	NM_000051	c.6848C>T	p.S2283L	41	1	40	0.97561	-	-	-	-	-
PDX004	15	nonsynonymous_SNV	88678581	G	T	NTRK3	exon10	NM_001012338	c.955C>A	p.H319N	131	74	57	0.43511	-	-	-	-	-
PDX004	16	nonsynonymous_SNV	68772239	C	A	CDH1	exon2	NM_004360	c.88C>A	p.P30T	251	132	119	0.4741	-	-	-	-	-
PDX004	17	nonsynonymous_SNV	30325838	C	T	SUZ12	exon16	NM_015355	c.2036C>T	p.T679I	93	47	46	0.49462	-	-	-	-	-
PDX004	17	nonsynonymous_SNV	63554048	C	T	AXIN2	exon2	NM_004655	c.691G>A	p.E231K	166	64	102	0.61446	-	-	-	-	-
PDX004	16	nonframeshift_deletion	72822563	TTGCTGC	T	ZFHX3	exon10	NM_006885	c.9606_9611delGCAGCA	p.3202_3204del	347	119	243	0.70029	-	-	-	-	-
PDX004	10	frameshift_insertion	8111475	C	CA	GATA3	exon5	NM_002051	c.962dupA	p.Q321fs	172	88	84	0.48837	-	-	-	-	-
PDX004	20	Copy number alteration	-	-	-	SRC	-	-	-	-	-	-	-	-	20q11	2.3218	11	4.99956	0
PDX004	20	Copy number alteration	-	-	-	NCOA3	-	-	-	-	-	-	-	-	20q13	2.2545	21	4.77169	9.10383e-14
PDX004	20	Copy number alteration	-	-	-	G'-S	-	-	-	-	-	-	-	-	20q13	2.226	13	4.67835	1.21384e-13
PDX004	20	Copy number alteration	-	-	-	PTPRT	-	-	-	-	-	-	-	-	20q12	2.17598	32	4.51892	3.41394e-13
PDX004	12	Copy number alteration	-	-	-	KDM5A	-	-	-	-	-	-	-	-	12p13	2.0949	28	4.27197	2.03319e-12
PDX004	12	Copy number alteration	-	-	-	RAD52	-	-	-	-	-	-	-	-	12p13	2.0949	11	4.27197	2.03319e-12
PDX004	20	Copy number alteration	-	-	-	TOP1	-	-	-	-	-	-	-	-	20q12	1.78746	21	3.45206	3.15444e-09
PDX004	11	Copy number alteration	-	-	-	MRE11A	-	-	-	-	-	-	-	-	11q21	1.623	19	3.08015	9.89359e-08
PDX004	11	Copy number alteration	-	-	-	ATM	-	-	-	-	-	-	-	-	11q22	-1.024	62	-2.03355	0.0317245
PDX004	11	Copy number alteration	-	-	-	SDHD	-	-	-	-	-	-	-	-	11q23	-1.024	4	-2.03355	0.0317245
PDX004	11	Copy number alteration	-	-	-	MLL	-	-	-	-	-	-	-	-	11q23	-1.024	36	-2.03355	0.0317245
PDX004	11	Copy number alteration	-	-	-	CBL	-	-	-	-	-	-	-	-	11q23	-1.024	16	-2.03355	0.0317245
PDX004	11	Copy number alteration	-	-	-	CHEK1	-	-	-	-	-	-	-	-	11q24	-1.024	12	-2.03355	0.0317245
PDX004	2	Copy number alteration	-	-	-	IRS1	-	-	-	-	-	-	-	-	2q36	-1.0674	1	-2.09565	0.0222398
PDX004	22	Copy number alteration	-	-	-	CRKL	-	-	-	-	-	-	-	-	22q11	-1.1421	3	-2.20702	0.00946602
PDX004	22	Copy number alteration	-	-	-	MAPK1	-	-	-	-	-	-	-	-	22q11	-1.1421	8	-2.20702	0.00946602
PDX004	2	Copy number alteration	-	-	-	INHA	-	-	-	-	-	-	-	-	2q35	-1.1443	2	-2.21039	0.00946602
PDX004	13	Copy number alteration	-	-	-	FLT3	-	-	-	-	-	-	-	-	13q12	-1.1945	24	-2.28865	0.00838493
PDX004	22	Copy number alteration	-	-	-	CHEK2	-	-	-	-	-	-	-	-	22q12	-1.2703	14	-2.41212	0.00452543
PDX004	22	Copy number alteration	-	-	-	NF2	-	-	-	-	-	-	-	-	22q12	-1.2703	16	-2.41212	0.00452543
PDX004	22	Copy number alteration	-	-	-	EP300	-	-	-	-	-	-	-	-	22q13	-1.2703	31	-2.41212	0.00452543
PDX004	13	Copy number alteration	-	-	-	LATS2	-	-	-	-	-	-	-	-	13q12	-1.339	7	-2.52976	0.00220566
PDX004	14	Copy number alteration	-	-	-	AKT1	-	-	-	-	-	-	-	-	14q32	-1.4882	13	-2.80539	0.000252617
PDX004	22	Copy number alteration	-	-	-	SMARCB1	-	-	-	-	-	-	-	-	22q11	-1.65123	9	-3.14102	1.79077e-05
PDX287.3	2	nonsynonymous_SNV	99170912	G	A	INPP4A	exon16	NM_001134224	c.1541G>A	p.S514N	734	380	354	0.48229	-	-	-	-	-
PDX287.3	3	nonsynonymous_SNV	178952085	A	G	PIK3CA	exon21	NM_006218	c.3140A>G	p.H1047R	288	144	144	0.5	-	-	-	-	-
PDX287.3	3	nonsynonymous_SNV	185169181	C	A	MAP3K13	exon7	NM_004721	c.1276C>A	p.Q426K	301	271	29	0.09635	-	-	-	-	-
PDX287.3	4	nonsynonymous_SNV	106157698	T	C	TET2	exon3	NM_001127208	c.2599T>C	p.Y867H	133	0	133	1	-	-	-	-	-
PDX287.3	4	nonsynonymous_SNV	106196834	C	T	TET2	exon11	NM_001127208	c.5167C>T	p.P1723S	162	0	162	1	-	-	-	-	-
PDX287.3	7	nonsynonymous_SNV	128851867	C	T	SMO	exon12	NM_005631	c.1939C>T	p.P647S	634	334	300	0.47319	-	-	-	-	-
PDX287.3	12	nonsynonymous_SNV	12022496	T	C	ETV6	exon5	NM_001987	c.602T>C	p.L201P	409	1	405	0.99022	-	-	-	-	-
PDX287.3	12	nonsynonymous_SNV	49435466	G	A	MLL2	exon30	NM_003482	c.6206C>T	p.A2069V	531	266	265	0.49906	-	-	-	-	-
PDX287.3	12	splicing	133248909	C	G	POLE	exon17	NM_006231	c.1687-1G>C		329	187	141	0.42857	-	-	-	-	-
PDX287.3	13	nonsynonymous_SNV	49039445	G	C	RB1	exon23	NM_000321	c.2430G>C	p.K810N	150	112	38	0.25333	-	-	-	-	-
PDX287.3	16	nonsynonymous_SNV	72822149	G	C	ZFHX3	exon10	NM_006885	c.10026C>G	p.F3342L	791	3	788	0.99621	-	-	-	-	-
PDX287.3	17	nonsynonymous_SNV	58678032	C	A	PPM1D	exon1	NM_003620	c.257C>A	p.P86Q	503	3	500	0.99404	-	-	-	-	-
PDX287.3	16	nonframeshift_deletion	72822563	TTGCTGC	T	ZFHX3	exon10	NM_006885	c.9606_9611delGCAGCA	p.3202_3204del	500	166	351	0.702	-	-	-	-	-
PDX287.3	X	nonframeshift_deletion	66766356	TGGC	T	AR	exon1	NM_000044	c.1369_1371delGGC	p.457_457del	180	140	35	0.19444	-	-	-	-	-
PDX287.3	17	frameshift_deletion	7577513	TG	T	TP53	exon7	NM_000546	c.767delC	p.T256fs	198	0	199	1.00505	-	-	-	-	-
PDX287.3	11	Copy number alteration	-	-	-	SDHAF2	-	-	-	-	-	-	-	-	11q12	-1.2656	4	-2.40427	4.1959e-11
PDX287.3	11	Copy number alteration	-	-	-	RPS6KA4	-	-	-	-	-	-	-	-	11q13	-1.2656	17	-2.40427	4.1959e-11
PDX287.3	11	Copy number alteration	-	-	-	MEN1	-	-	-	-	-	-	-	-	11q13	-1.2656	9	-2.40427	4.1959e-11
PDX287.3	11	Copy number alteration	-	-	-	RPS6KB2	-	-	-	-	-	-	-	-	11q13	1.6968	15	3.24181	4.35585e-10
PDX287.3	11	Copy number alteration	-	-	-	CCND1	-	-	-	-	-	-	-	-	11q13	3.3596	5	10.2646	0
PDX287.3	11	Copy number alteration	-	-	-	FGF19	-	-	-	-	-	-	-	-	11q13	3.3596	3	10.2646	0
PDX287.3	11	Copy number alteration	-	-	-	FGF4	-	-	-	-	-	-	-	-	11q13	3.3596	3	10.2646	0
PDX287.3	11	Copy number alteration	-	-	-	FGF3	-	-	-	-	-	-	-	-	11q13	3.3596	3	10.2646	0
PDX287.3	11	Copy number alteration	-	-	-	PAK1	-	-	-	-	-	-	-	-	11q13	3.3596	14	10.2646	0
PDX287.3	17	Copy number alteration	-	-	-	FLCN	-	-	-	-	-	-	-	-	17p11	-1.2091	11	-2.31193	2.51996e-10
PDX287.3	17	Copy number alteration	-	-	-	GPS2	-	-	-	-	-	-	-	-	17p13	-1.0486	10	-2.06852	1.80723e-08
PDX287.3	17	Copy number alteration	-	-	-	TP53	-	-	-	-	-	-	-	-	17p13	-1.0486	10	-2.06852	1.80723e-08
PDX287.3	17	Copy number alteration	-	-	-	ALOX12B	-	-	-	-	-	-	-	-	17p13	-1.0486	15	-2.06852	1.80723e-08
PDX287.3	17	Copy number alteration	-	-	-	AURKB	-	-	-	-	-	-	-	-	17p13	-1.0486	8	-2.06852	1.80723e-08
PDX287.3	19	Copy number alteration	-	-	-	INSR	-	-	-	-	-	-	-	-	19p13	-1.1106	22	-2.15935	3.43707e-09
PDX287.3	19	Copy number alteration	-	-	-	DNMT1	-	-	-	-	-	-	-	-	19p13	-1.1106	40	-2.15935	3.43707e-09
PDX287.3	19	Copy number alteration	-	-	-	KEAP1	-	-	-	-	-	-	-	-	19p13	-1.1106	5	-2.15935	3.43707e-09
PDX287.3	19	Copy number alteration	-	-	-	SMARCA4	-	-	-	-	-	-	-	-	19p13	-1.1106	34	-2.15935	3.43707e-09
PDX287.3	1	Copy number alteration	-	-	-	FUBP1	-	-	-	-	-	-	-	-	1p31	1.1857	20	2.27474	5.19809e-05
PDX287.3	1	Copy number alteration	-	-	-	MUTYH	-	-	-	-	-	-	-	-	1p34	-1.14966	16	-2.21861	1.32519e-09
PDX287.3	1	Copy number alteration	-	-	-	DDR2	-	-	-	-	-	-	-	-	1q23	1.1337	16	2.19421	0.000151878
PDX287.3	22	Copy number alteration	-	-	-	SMARCB1	-	-	-	-	-	-	-	-	22q11	-1.1662	9	-2.2442	8.473e-10
PDX287.3	2	Copy number alteration	-	-	-	MYCN	-	-	-	-	-	-	-	-	2p24	-1.0345	2	-2.0484	2.49616e-08
PDX287.3	2	Copy number alteration	-	-	-	PDCD1	-	-	-	-	-	-	-	-	2q37	-1.0409	5	-2.05751	2.16378e-08
PDX287.3	3	Copy number alteration	-	-	-	MYD88	-	-	-	-	-	-	-	-	3p22	1.0002	5	2.00028	0.00121942
PDX287.3	4	Copy number alteration	-	-	-	FGFR3	-	-	-	-	-	-	-	-	4p16	-1.3046	17	-2.47015	1.63064e-11
PDX251J	2	nonsynonymous_SNV	47702191	A	G	MSH2	exon12	NM_000251	c.1787A>G	p.N596S	1080	571	509	0.4713	-	-	-	-	-
PDX251J	3	nonsynonymous_SNV	47165327	C	T	SETD2	exon3	NM_014159	c.799G>A	p.V267I	643	202	441	0.68585	-	-	-	-	-
PDX251J	3	nonsynonymous_SNV	52643526	C	T	PBRM1	exon17	NM_018313	c.2370G>A	p.M790I	909	632	277	0.30473	-	-	-	-	-
PDX251J	3	nonsynonymous_SNV	189607152	C	A	TP63	exon12	NM_003722	c.1531C>A	p.P511T	1460	711	749	0.51301	-	-	-	-	-
PDX251J	6	nonsynonymous_SNV	26158626	G	C	HIST1H2BD	exon1	NM_021063	c.229G>C	p.E77Q	308	202	106	0.34416	-	-	-	-	-
PDX251J	6	nonsynonymous_SNV	157522022	A	G	ARID1B	exon18	NM_020732	c.4294A>G	p.M1432V	1252	473	779	0.6222	-	-	-	-	-
PDX251J	7	nonsynonymous_SNV	2978389	T	G	CARD11	exon7	NM_032415	c.941A>C	p.E314A	996	345	651	0.65361	-	-	-	-	-
PDX251J	9	stopgain_SNV	21974792	G	T	CDKN2Ap16INK4A	exon1	NM_000077	c.35C>A	p.S12*	564	1	563	0.99823	-	-	-	-	-
PDX251J	10	nonsynonymous_SNV	43607553	C	T	RET	exon8	NM_020975	c.1529C>T	p.A510V	1347	677	670	0.4974	-	-	-	-	-
PDX251J	11	nonsynonymous_SNV	69633620	C	T	FGF3	exon1	NM_005247	c.82G>A	p.D28N	1397	632	765	0.5476	-	-	-	-	-
PDX251J	13	nonsynonymous_SNV	103510737	G	A	ERCC5	exon6	NM_000123	c.641G>A	p.R214H	543	390	153	0.28177	-	-	-	-	-
PDX251J	16	nonsynonymous_SNV	56862903	C	A	NUP93	exon9	NM_014669	c.809C>A	p.T270N	2735	1624	1109	0.40548	-	-	-	-	-
PDX251J	17	stopgain_SNV	7577079	C	A	TP53	exon8	NM_000546	c.859G>T	p.E287*	779	3	776	0.99615	-	-	-	-	-
PDX251J	19	nonsynonymous_SNV	42798164	C	G	CIC	exon17	NM_015125	c.4118C>G	p.S1373C	1004	1	1003	0.999	-	-	-	-	-
PDX251J	X	nonsynonymous_SNV	76776897	T	C	ATRX	exon33	NM_000489	c.7055A>G	p.D2352G	1868	1439	428	0.22912	-	-	-	-	-
PDX251J	6	nonframeshift_deletion	157099312	GCACCACCACCACCACCATGCC	G	ARID1B	exon1	NM_020732	c.250_270delCACCACCACCACCACCATGCC	p.84_90del	1922	1275	614	0.31946	-	-	-	-	-
PDX251J	6	frameshift_deletion	29911318	CG	C	HLA-A	exon3	NM_001242758	c.618delG	p.T206fs	727	315	126	0.17331	-	-	-	-	-
PDX251J	17	Copy number alteration	-	-	-	ERBB2	-	-	-	-	-	-	-	-	17q12	3.704	27	13.0321	0
PDX251J	17	Copy number alteration	-	-	-	CDK12	-	-	-	-	-	-	-	-	17q12	3.18244	14	9.07843	3.50497e-12
PDX251J	5	Copy number alteration	-	-	-	SDHA	-	-	-	-	-	-	-	-	5p15	1.5226	15	2.87308	0.00708248
PDX251J	5	Copy number alteration	-	-	-	TERT	-	-	-	-	-	-	-	-	5p15	1.5226	16	2.87308	0.00708248
PDX251J	5	Copy number alteration	-	-	-	NSD1	-	-	-	-	-	-	-	-	5q35	-1.6873	22	-3.22053	0.0335353
PDX251J	17	Copy number alteration	-	-	-	FLCN	-	-	-	-	-	-	-	-	17p11	-2.7236	11	-6.60519	6.42201e-07
PDX251J	5	Copy number alteration	-	-	-	FGFR4	-	-	-	-	-	-	-	-	5q35	-2.8778	16	-7.35028	9.8507e-08
PDX343	1	nonsynonymous_SNV	9784870	G	A	PIK3CD	exon23	NM_005026	c.2873G>A	p.G958D	301	215	84	0.27907	-	-	-	-	-
PDX343	1	nonsynonymous_SNV	27023162	A	G	ARID1A	exon1	NM_006015	c.268A>G	p.S90G	433	366	61	0.14088	-	-	-	-	-
PDX343	1	nonsynonymous_SNV	40366796	C	G	MYCL1	exon2	NM_001033082	c.401G>C	p.R134P	343	226	116	0.33819	-	-	-	-	-
PDX343	3	nonsynonymous_SNV	52441463	G	T	BAP1	exon6	NM_004656	c.389C>A	p.A130E	111	65	46	0.41441	-	-	-	-	-
PDX343	3	nonsynonymous_SNV	134884875	G	A	EPHB1	exon8	NM_004441	c.1651G>A	p.V551M	172	112	59	0.34302	-	-	-	-	-
PDX343	3	nonsynonymous_SNV	138403632	T	C	PIK3CB	exon15	NM_006219	c.2150A>G	p.N717S	143	60	83	0.58042	-	-	-	-	-
PDX343	3	nonsynonymous_SNV	142274770	T	C	ATR	exon10	NM_001184	c.2290A>G	p.K764E	116	37	79	0.68103	-	-	-	-	-
PDX343	3	nonsynonymous_SNV	187447496	C	G	BCL6	exon5	NM_001706	c.697G>C	p.D233H	142	75	67	0.47183	-	-	-	-	-
PDX343	4	nonsynonymous_SNV	187557227	C	T	FAT1	exon6	NM_005245	c.4135G>A	p.V1379I	247	201	46	0.18623	-	-	-	-	-
PDX343	5	nonsynonymous_SNV	180076539	G	A	FLT4	exon1	NM_182925	c.7C>T	p.R3W	214	68	146	0.68224	-	-	-	-	-
PDX343	6	nonsynonymous_SNV	30672518	G	A	MDC1	exon10	NM_014641	c.4442C>T	p.S1481F	520	364	156	0.3	-	-	-	-	-
PDX343	6	nonsynonymous_SNV	36652129	G	A	CDKN1A	exon3	NM_078467	c.251G>A	p.R84Q	203	67	135	0.66502	-	-	-	-	-
PDX343	7	nonsynonymous_SNV	55214367	C	T	EGFR	exon4	NM_005228	c.493C>T	p.R165W	221	80	141	0.63801	-	-	-	-	-
PDX343	8	nonsynonymous_SNV	38314953	C	A	FGFR1	exon3	NM_001174067	c.111G>T	p.W37C	2046	105	1940	0.94819	-	-	-	-	-
PDX343	12	nonsynonymous_SNV	18719887	C	T	PIK3C2G	exon28	NM_004570	c.3784C>T	p.P1262S	408	83	325	0.79657	-	-	-	-	-
PDX343	10	frameshift_insertion	8111513	T	TG	GATA3	exon5	NM_002051	c.1000dupG	p.N333fs	264	182	82	0.31061	-	-	-	-	-
PDX343	1	frameshift_deletion	27057703	TAC	T	ARID1A	exon3	NM_006015	c.1412_1413delAC	p.Y471fs	241	139	103	0.42739	-	-	-	-	-
PDX343	3	frameshift_deletion	38180161	CGACCGCGCTGAGGCTCCAG	C	MYD88	exon1	NM_002468	c.10_28delGACCGCGCTGAGGCTCCAG	p.D4fs	442	354	88	0.1991	-	-	-	-	-
PDX343	9	nonframeshift_deletion	101867537	TGGCGGCGGC	T	TGFBR1	exon1	NM_004612	c.51_59delGGCGGCGGC	p.17_20del	87	62	25	0.28736	-	-	-	-	-
PDX343	19	nonframeshift_insertion	33792731	G	GGCGGGT	CEBPA	exon1	NM_004364	c.589_590insACCCGC	p.P197_P198insHP	601	465	134	0.22296	-	-	-	-	-
PDX343	15	Copy number alteration	-	-	-	IDH2	-	-	-	-	-	-	-	-	15q26	4.4364	11	21.6516	0
PDX343	12	Copy number alteration	-	-	-	MDM2	-	-	-	-	-	-	-	-	12q15	3.666	11	12.6933	0
PDX343	8	Copy number alteration	-	-	-	FGFR1	-	-	-	-	-	-	-	-	8p11	3.1693	18	8.9961	0
PDX343	11	Copy number alteration	-	-	-	PAK1	-	-	-	-	-	-	-	-	11q13	2.7852	14	6.89332	0
PDX343	X	Copy number alteration	-	-	-	ZRSR2	-	-	-	-	-	-	-	-	Xp22	2.7361	11	6.66267	0
PDX343	3	Copy number alteration	-	-	-	PIK3CA	-	-	-	-	-	-	-	-	3q26	1.7909	20	3.46031	4.18758e-07
PDX343	12	Copy number alteration	-	-	-	PIK3C2G	-	-	-	-	-	-	-	-	12p12	1.56937	31	2.96775	1.77719e-05
PDX343	12	Copy number alteration	-	-	-	KRAS	-	-	-	-	-	-	-	-	12p12	1.2602	4	2.39529	0.00162837
PDX343	14	Copy number alteration	-	-	-	NFKBIA	-	-	-	-	-	-	-	-	14q13	1.1948	6	2.28913	0.00297077
PDX343	14	Copy number alteration	-	-	-	NKX2-1	-	-	-	-	-	-	-	-	14q13	1.1948	3	2.28913	0.00297077
PDX343	14	Copy number alteration	-	-	-	FOXA1	-	-	-	-	-	-	-	-	14q21	1.1948	2	2.28913	0.00297077
PDX343	6	Copy number alteration	-	-	-	IFNGR1	-	-	-	-	-	-	-	-	6q23	1.1524	7	2.22283	0.00367705
PDX343	6	Copy number alteration	-	-	-	TNFAIP3	-	-	-	-	-	-	-	-	6q23	1.1524	8	2.22283	0.00367705
PDX343	6	Copy number alteration	-	-	-	LATS1	-	-	-	-	-	-	-	-	6q25	1.1524	7	2.22283	0.00367705
PDX343	6	Copy number alteration	-	-	-	ESR1	-	-	-	-	-	-	-	-	6q25	1.1524	8	2.22283	0.00367705
PDX343	6	Copy number alteration	-	-	-	ARID1B	-	-	-	-	-	-	-	-	6q25	1.1524	20	2.22283	0.00367705
PDX343	X	Copy number alteration	-	-	-	EIF1AX	-	-	-	-	-	-	-	-	Xp22	1.1052	7	2.15129	0.00563011
PDX343	15	Copy number alteration	-	-	-	NTRK3	-	-	-	-	-	-	-	-	15q25	1.04799	18	2.06765	0.0105621
PDX343	17	Copy number alteration	-	-	-	RPTOR	-	-	-	-	-	-	-	-	17q25	-1.03841	34	-2.05397	0.0321422
PDX343	3	Copy number alteration	-	-	-	BAP1	-	-	-	-	-	-	-	-	3p21	-1.0393	17	-2.05523	0.0321422
PDX343	12	Copy number alteration	-	-	-	MLL2	-	-	-	-	-	-	-	-	12q13	-1.0595	54	-2.08421	0.0277275
PDX343	11	Copy number alteration	-	-	-	HRAS	-	-	-	-	-	-	-	-	11p15	-1.0778	4	-2.11081	0.0237089
PDX343	11	Copy number alteration	-	-	-	IGF2	-	-	-	-	-	-	-	-	11p15	-1.0778	4	-2.11081	0.0237089
PDX343	4	Copy number alteration	-	-	-	FGFR3	-	-	-	-	-	-	-	-	4p16	-1.0988	17	-2.14176	0.0205076
PDX343	2	Copy number alteration	-	-	-	CUL3	-	-	-	-	-	-	-	-	2q36	-1.2556	16	-2.38766	0.00377081
PDX343	2	Copy number alteration	-	-	-	IRS1	-	-	-	-	-	-	-	-	2q36	-1.2556	1	-2.38766	0.00377081
PDX343	2	Copy number alteration	-	-	-	INHA	-	-	-	-	-	-	-	-	2q35	-2.1014	2	-4.29126	1.04415e-08
PDX343	15	Copy number alteration	-	-	-	IGF1R	-	-	-	-	-	-	-	-	15q26	-6.31594	21	-79.6688	4.31678e-83
PDX153	2	nonsynonymous_SNV	212248414	G	A	ERBB4	exon28	NM_005235	c.3853C>T	p.L1285F	368	129	239	0.64946	-	-	-	-	-
PDX153	3	nonsynonymous_SNV	178916944	A	G	PIK3CA	exon2	NM_006218	c.331A>G	p.K111E	747	261	486	0.6506	-	-	-	-	-
PDX153	5	nonsynonymous_SNV	86642519	A	T	RASA1	exon7	NM_002890	c.1080A>T	p.E360D	261	216	45	0.17241	-	-	-	-	-
PDX153	5	nonsynonymous_SNV	112154906	T	C	APC	exon10	NM_000038	c.1177T>C	p.S393P	613	501	112	0.18271	-	-	-	-	-
PDX153	5	nonsynonymous_SNV	180030313	C	G	FLT4	exon30	NM_182925	c.3971G>C	p.R1324P	1746	1039	704	0.40321	-	-	-	-	-
PDX153	12	nonsynonymous_SNV	111884942	G	A	SH2B3	exon5	NM_005475	c.940G>A	p.E314K	970	658	312	0.32165	-	-	-	-	-
PDX153	17	nonsynonymous_SNV	40475040	C	T	STAT3	exon20	NM_139276	c.1870G>A	p.V624M	519	0	519	1	-	-	-	-	-
PDX153	16	frameshift_deletion	68845686	TC	T	CDH1	exon7	NM_004360	c.933delC	p.L311fs	266	10	253	0.95113	-	-	-	-	-
PDX153	16	nonframeshift_deletion	72821618	ACCG	A	ZFHX3	exon10	NM_006885	c.10554_10556delCGG	p.3518_3519del	250	84	163	0.652	-	-	-	-	-
PDX153	2	nonframeshift_deletion	215645502	GTGGTGAAGAACATTCAGGCAA	G	BARD1	exon4	NM_000465	c.1075_1095delTTGCCTGAATGTTCTTCACCA	p.359_365del	438	369	69	0.15753	-	-	-	-	-
PDX153	19	frameshift_insertion	15354015	T	TG	BRD4	exon14	NM_058243	c.2864dupC	p.P955fs	69	59	10	0.14493	-	-	-	-	-
PDX153	17	Copy number alteration	-	-	-	ERBB2	-	-	-	-	-	-	-	-	17q12	4.4382	27	21.6786	0
PDX153	17	Copy number alteration	-	-	-	CDK12	-	-	-	-	-	-	-	-	17q12	3.59269	14	12.0645	0
PDX153	1	Copy number alteration	-	-	-	NOTCH2	-	-	-	-	-	-	-	-	1p12	3.2863	34	9.75607	0
PDX153	10	Copy number alteration	-	-	-	RET	-	-	-	-	-	-	-	-	10q11	1.5693	20	2.96761	7.47558e-08
PDX153	17	Copy number alteration	-	-	-	RARA	-	-	-	-	-	-	-	-	17q21	1.4885	8	2.80597	3.45408e-07
PDX153	8	Copy number alteration	-	-	-	RAD21	-	-	-	-	-	-	-	-	8q24	1.3629	13	2.57202	3.58025e-06
PDX153	17	Copy number alteration	-	-	-	H3F3B	-	-	-	-	-	-	-	-	17q25	1.2517	3	2.38122	1.83563e-05
PDX153	17	Copy number alteration	-	-	-	RPTOR	-	-	-	-	-	-	-	-	17q25	1.2517	34	2.38122	1.83563e-05
PDX153	17	Copy number alteration	-	-	-	SOX9	-	-	-	-	-	-	-	-	17q24	1.2517	3	2.38122	1.83563e-05
PDX153	17	Copy number alteration	-	-	-	SRSF2	-	-	-	-	-	-	-	-	17q25	1.2517	2	2.38122	1.83563e-05
PDX153	8	Copy number alteration	-	-	-	RECQL4	-	-	-	-	-	-	-	-	8q24	1.2434	21	2.36756	1.96213e-05
PDX153	8	Copy number alteration	-	-	-	MYC	-	-	-	-	-	-	-	-	8q24	1.2375	3	2.3579	2.02127e-05
PDX153	20	Copy number alteration	-	-	-	G'-S	-	-	-	-	-	-	-	-	20q13	1.2248	13	2.33723	2.12984e-05
PDX153	1	Copy number alteration	-	-	-	HIST2H3C	-	-	-	-	-	-	-	-	1q21	1.2234	1	2.33496	2.12984e-05
PDX153	1	Copy number alteration	-	-	-	HIST2H3D	-	-	-	-	-	-	-	-	1q21	1.2234	1	2.33496	2.12984e-05
PDX153	8	Copy number alteration	-	-	-	NBN	-	-	-	-	-	-	-	-	8q21	1.1738	16	2.25605	4.70306e-05
PDX153	8	Copy number alteration	-	-	-	FGFR1	-	-	-	-	-	-	-	-	8p11	1.0469	18	2.06609	0.0003124
PDX153	11	Copy number alteration	-	-	-	WT1	-	-	-	-	-	-	-	-	11p13	-1.0197	10	-2.0275	0.0329053
PDX153	11	Copy number alteration	-	-	-	HRAS	-	-	-	-	-	-	-	-	11p15	-1.0227	4	-2.03172	0.0323079
PDX153	17	Copy number alteration	-	-	-	ALOX12B	-	-	-	-	-	-	-	-	17p13	-1.0241	15	-2.03369	0.0322554
PDX153	17	Copy number alteration	-	-	-	AURKB	-	-	-	-	-	-	-	-	17p13	-1.0241	8	-2.03369	0.0322554
PDX153	19	Copy number alteration	-	-	-	DNMT1	-	-	-	-	-	-	-	-	19p13	-1.0652	40	-2.09246	0.0230456
PDX153	19	Copy number alteration	-	-	-	DOT1L	-	-	-	-	-	-	-	-	19p13	-1.0652	28	-2.09246	0.0230456
PDX153	19	Copy number alteration	-	-	-	G'-11	-	-	-	-	-	-	-	-	19p13	-1.0652	7	-2.09246	0.0230456
PDX153	19	Copy number alteration	-	-	-	INSR	-	-	-	-	-	-	-	-	19p13	-1.0652	22	-2.09246	0.0230456
PDX153	19	Copy number alteration	-	-	-	KEAP1	-	-	-	-	-	-	-	-	19p13	-1.0652	5	-2.09246	0.0230456
PDX153	19	Copy number alteration	-	-	-	MAP2K2	-	-	-	-	-	-	-	-	19p13	-1.0652	11	-2.09246	0.0230456
PDX153	19	Copy number alteration	-	-	-	PTPRS	-	-	-	-	-	-	-	-	19p13	-1.0652	37	-2.09246	0.0230456
PDX153	19	Copy number alteration	-	-	-	SMARCA4	-	-	-	-	-	-	-	-	19p13	-1.0652	34	-2.09246	0.0230456
PDX153	17	Copy number alteration	-	-	-	RNF43	-	-	-	-	-	-	-	-	17q22	-1.086	9	-2.12285	0.0230456
PDX153	19	Copy number alteration	-	-	-	STK11	-	-	-	-	-	-	-	-	19p13	-1.1085	9	-2.15621	0.0198998
PDX153	19	Copy number alteration	-	-	-	AKT2	-	-	-	-	-	-	-	-	19q13	-1.1288	13	-2.18677	0.0165693
PDX153	19	Copy number alteration	-	-	-	AXL	-	-	-	-	-	-	-	-	19q13	-1.1288	20	-2.18677	0.0165693
PDX153	19	Copy number alteration	-	-	-	BBC3	-	-	-	-	-	-	-	-	19q13	-1.1288	4	-2.18677	0.0165693
PDX153	19	Copy number alteration	-	-	-	CD79A	-	-	-	-	-	-	-	-	19q13	-1.1288	5	-2.18677	0.0165693
PDX153	19	Copy number alteration	-	-	-	CIC	-	-	-	-	-	-	-	-	19q13	-1.1288	20	-2.18677	0.0165693
PDX153	19	Copy number alteration	-	-	-	ERCC2	-	-	-	-	-	-	-	-	19q13	-1.1288	23	-2.18677	0.0165693
PDX153	19	Copy number alteration	-	-	-	PPP2R1A	-	-	-	-	-	-	-	-	19q13	-1.1351	15	-2.19634	0.0165693
PDX153	19	Copy number alteration	-	-	-	BRD4	-	-	-	-	-	-	-	-	19p13	-1.1415	19	-2.2061	0.0165693
PDX153	19	Copy number alteration	-	-	-	JAK3	-	-	-	-	-	-	-	-	19p13	-1.1415	23	-2.2061	0.0165693
PDX153	19	Copy number alteration	-	-	-	MEF2B	-	-	-	-	-	-	-	-	19p13	-1.1415	8	-2.2061	0.0165693
PDX153	19	Copy number alteration	-	-	-	NOTCH3	-	-	-	-	-	-	-	-	19p13	-1.1415	33	-2.2061	0.0165693
PDX153	19	Copy number alteration	-	-	-	PIK3R2	-	-	-	-	-	-	-	-	19p13	-1.1415	15	-2.2061	0.0165693
PDX153	17	Copy number alteration	-	-	-	CD79B	-	-	-	-	-	-	-	-	17q23	-1.1471	6	-2.21468	0.0165693
PDX153	17	Copy number alteration	-	-	-	MAP2K4	-	-	-	-	-	-	-	-	17p12	-1.5353	11	-2.89849	0.000148019
PDX153	17	Copy number alteration	-	-	-	NCOR1	-	-	-	-	-	-	-	-	17p12	-1.5353	45	-2.89849	0.000148019
PDX153	17	Copy number alteration	-	-	-	TP53	-	-	-	-	-	-	-	-	17p13	-2.11814	10	-4.34134	7.84101e-09
PDX153	17	Copy number alteration	-	-	-	FLCN	-	-	-	-	-	-	-	-	17p11	-3.1012	11	-8.58132	9.05096e-21
PDX244	1	nonsynonymous_SNV	27022998	C	T	ARID1A	exon1	NM_006015	c.104C>T	p.A35V	207	95	110	0.5314	-	-	-	-	-
PDX244	2	nonsynonymous_SNV	25991689	T	C	ASXL2	exon6	NM_018263	c.553A>G	p.S185G	282	137	145	0.51418	-	-	-	-	-
PDX244	5	nonsynonymous_SNV	180049766	C	A	FLT4	exon12	NM_182925	c.1622G>T	p.G541V	643	300	342	0.53188	-	-	-	-	-
PDX244	6	nonsynonymous_SNV	152419923	A	C	ESR1	exon9	NM_001122740	c.1610A>C	p.Y537S	608	394	214	0.35197	-	-	-	-	-
PDX244	11	nonsynonymous_SNV	32417883	G	C	WT1	exon7	NM_024426	c.1169C>G	p.P390R	3228	3037	188	0.05824	-	-	-	-	-
PDX244	12	nonsynonymous_SNV	18446918	A	C	PIK3C2G	exon5	NM_004570	c.1003A>C	p.S335R	430	401	29	0.06744	-	-	-	-	-
PDX244	12	nonsynonymous_SNV	31945049	G	C	H3F3C	exon1	NM_001013699	c.52C>G	p.R18G	925	499	423	0.4573	-	-	-	-	-
PDX244	12	nonsynonymous_SNV	49434075	C	T	MLL2	exon31	NM_003482	c.7478G>A	p.G2493E	443	221	222	0.50113	-	-	-	-	-
PDX244	17	nonsynonymous_SNV	7578404	A	G	TP53	exon5	NM_000546	c.526T>C	p.C176R	334	1	333	0.99701	-	-	-	-	-
PDX244	20	nonsynonymous_SNV	31023964	G	T	ASXL1	exon12	NM_015338	c.3449G>T	p.G1150V	465	3	462	0.99355	-	-	-	-	-
PDX244	11	Copy number alteration	-	-	-	WT1	-	-	-	-	-	-	-	-	11p13	2.4749	10	5.55929	1.60289e-09
PDX244	21	Copy number alteration	-	-	-	RUNX1	-	-	-	-	-	-	-	-	21q22	2.396	8	5.26342	5.44512e-09
PDX244	20	Copy number alteration	-	-	-	NCOA3	-	-	-	-	-	-	-	-	20q13	1.39828	21	2.63586	0.00498238
PDX244	12	Copy number alteration	-	-	-	PIK3C2G	-	-	-	-	-	-	-	-	12p12	1.20929	31	2.31223	0.0219993
PDX244	10	Copy number alteration	-	-	-	RET	-	-	-	-	-	-	-	-	10q11	1.07952	20	2.11333	0.040483
PDX244	6	Copy number alteration	-	-	-	IFNGR1	-	-	-	-	-	-	-	-	6q23	1.3695	7	2.58381	0.00610523
PDX244	6	Copy number alteration	-	-	-	HIST1H3D	-	-	-	-	-	-	-	-	6p22	1.0531	1	2.07498	0.040483
PDX244	6	Copy number alteration	-	-	-	HIST1H3E	-	-	-	-	-	-	-	-	6p22	1.0531	1	2.07498	0.040483
PDX244	6	Copy number alteration	-	-	-	HIST1H3F	-	-	-	-	-	-	-	-	6p22	1.0531	1	2.07498	0.040483
PDX244	6	Copy number alteration	-	-	-	HIST1H3G	-	-	-	-	-	-	-	-	6p22	1.0531	1	2.07498	0.040483
PDX244	6	Copy number alteration	-	-	-	HIST1H3H	-	-	-	-	-	-	-	-	6p22	1.0531	1	2.07498	0.040483
PDX244	6	Copy number alteration	-	-	-	HIST1H3I	-	-	-	-	-	-	-	-	6p22	1.0531	1	2.07498	0.040483
PDX244	6	Copy number alteration	-	-	-	HIST1H3J	-	-	-	-	-	-	-	-	6p22	1.0531	1	2.07498	0.040483
PDX244	5	Copy number alteration	-	-	-	SDHA	-	-	-	-	-	-	-	-	5p15	1.0507	15	2.07153	0.040483
PDX244	5	Copy number alteration	-	-	-	TERT	-	-	-	-	-	-	-	-	5p15	1.0507	16	2.07153	0.040483
PDX244	6	Copy number alteration	-	-	-	ARID1B	-	-	-	-	-	-	-	-	6q25	1.0432	20	2.06079	0.0406789
PDX244	1	Copy number alteration	-	-	-	HIST2H3D	-	-	-	-	-	-	-	-	1q21	1.0798	1	2.11374	0.040483
PDX244	1	Copy number alteration	-	-	-	HIST2H3C	-	-	-	-	-	-	-	-	1q21	1.0798	1	2.11374	0.040483
PDX244	20	Copy number alteration	-	-	-	AURKA	-	-	-	-	-	-	-	-	20q13	1.0396	8	2.05566	0.0406789
PDX244	20	Copy number alteration	-	-	-	G'-S	-	-	-	-	-	-	-	-	20q13	1.0396	13	2.05566	0.0406789
PDX244	7	Copy number alteration	-	-	-	IKZF1	-	-	-	-	-	-	-	-	7p12	1.0186	7	2.02595	0.0461515
PDX244	13	Copy number alteration	-	-	-	IRS2	-	-	-	-	-	-	-	-	13q34	-1.1523	2	-2.22268	0.0461515
PDX244	19	Copy number alteration	-	-	-	CALR	-	-	-	-	-	-	-	-	19p13	-1.1892	9	-2.28026	0.040483
PDX244	3	Copy number alteration	-	-	-	PBRM1	-	-	-	-	-	-	-	-	3p21	-1.25295	29	-2.38329	0.0382152
PDX244	3	Copy number alteration	-	-	-	MITF	-	-	-	-	-	-	-	-	3p13	-1.2545	10	-2.38584	0.0382152
PDX244	3	Copy number alteration	-	-	-	FOXP1	-	-	-	-	-	-	-	-	3p13	-1.2545	16	-2.38584	0.0382152
PDX244	3	Copy number alteration	-	-	-	RYBP	-	-	-	-	-	-	-	-	3p13	-1.2545	4	-2.38584	0.0382152
PDX244	3	Copy number alteration	-	-	-	SHQ1	-	-	-	-	-	-	-	-	3p13	-1.2545	11	-2.38584	0.0382152
PDX244	16	Copy number alteration	-	-	-	PLCG2	-	-	-	-	-	-	-	-	16q23	-1.15091	32	-2.22053	0.0461515
PDX244	16	Copy number alteration	-	-	-	ANKRD11	-	-	-	-	-	-	-	-	16q24	-1.4677	11	-2.76581	0.00757909
PDX244	16	Copy number alteration	-	-	-	FANCA	-	-	-	-	-	-	-	-	16q24	-1.4677	43	-2.76581	0.00757909
PDX244	X	Copy number alteration	-	-	-	RBM10	-	-	-	-	-	-	-	-	Xp11	-1.4058	24	-2.64965	0.0131333
PDX244	3	Copy number alteration	-	-	-	BAP1	-	-	-	-	-	-	-	-	3p21	-1.6739	17	-3.19076	0.00116196
PDX244	1	Copy number alteration	-	-	-	TNFRSF14	-	-	-	-	-	-	-	-	1p36	-1.8767	8	-3.67234	0.000106906
PDX244	10	Copy number alteration	-	-	-	PTEN	-	-	-	-	-	-	-	-	10q23	-3.05912	9	-8.33465	4.07838e-13
PDX244	9	Copy number alteration	-	-	-	CDKN2B	-	-	-	-	-	-	-	-	9p21	-4.2448	2	-18.9589	6.28463e-26
PDX244	9	Copy number alteration	-	-	-	CDKN2Ap16INK4A	-	-	-	-	-	-	-	-	9p21	-2.9175	3	-7.55536	5.705e-12
PDX244	9	Copy number alteration	-	-	-	CDKN2Ap14ARF	-	-	-	-	-	-	-	-	9p21	-4.2448	2	-18.9589	6.28463e-26
PDX173	3	nonsynonymous_SNV	134968194	C	A	EPHB1	exon15	NM_004441	c.2707C>A	p.L903I	322	176	146	0.45342	-	-	-	-	-
PDX173	3	nonsynonymous_SNV	134968278	A	T	EPHB1	exon15	NM_004441	c.2791A>T	p.S931C	391	213	178	0.45524	-	-	-	-	-
PDX173	4	nonsynonymous_SNV	106155620	C	A	TET2	exon3	NM_001127208	c.521C>A	p.P174H	86	0	86	1	-	-	-	-	-
PDX173	5	nonsynonymous_SNV	149512494	C	T	PDGFRB	exon7	NM_002609	c.946G>A	p.V316M	90	0	90	1	-	-	-	-	-
PDX173	6	nonsynonymous_SNV	26197472	G	T	HIST1H3D	exon2	NM_003530	c.7C>A	p.R3S	870	772	97	0.11149	-	-	-	-	-
PDX173	11	nonsynonymous_SNV	102206786	G	A	BIRC3	exon8	NM_182962	c.1414G>A	p.G472R	250	0	250	1	-	-	-	-	-
PDX173	12	stopgain_SNV	18552709	C	G	PIK3C2G	exon15	NM_004570	c.2120C>G	p.S707*	253	142	111	0.43874	-	-	-	-	-
PDX173	12	nonsynonymous_SNV	46244140	A	G	ARID2	exon15	NM_152641	c.2234A>G	p.Q745R	189	99	90	0.47619	-	-	-	-	-
PDX173	12	nonsynonymous_SNV	56494932	T	C	ERBB3	exon27	NM_001982	c.3289T>C	p.S1097P	211	103	108	0.51185	-	-	-	-	-
PDX173	13	nonsynonymous_SNV	73355132	G	A	DIS3	exon2	NM_014953	c.238C>T	p.L80F	58	0	58	1	-	-	-	-	-
PDX173	14	nonsynonymous_SNV	68353784	G	T	RAD51B	exon7	NM_133509	c.619G>T	p.V207L	75	1	74	0.98667	-	-	-	-	-
PDX173	16	nonsynonymous_SNV	348021	G	C	AXIN1	exon6	NM_003502	c.1485C>G	p.D495E	537	284	253	0.47114	-	-	-	-	-
PDX173	X	nonsynonymous_SNV	76856021	T	C	ATRX	exon23	NM_000489	c.5579A>G	p.N1860S	280	0	280	1	-	-	-	-	-
PDX173	1	frameshift_deletion	120612002	CGG	C	NOTCH2	exon1	NM_024408	c.17_18delCC	p.P6fs	61	49	12	0.19672	-	-	-	-	-
PDX173	17	Copy number alteration	-	-	-	ERBB2	-	-	-	-	-	-	-	-	17q12	4.4225	27	21.444	0
PDX173	17	Copy number alteration	-	-	-	CDK12	-	-	-	-	-	-	-	-	17q12	3.65934	14	12.6348	0
PDX173	X	Copy number alteration	-	-	-	AMER1	-	-	-	-	-	-	-	-	Xq11	1.4977	1	2.82392	3.33322e-10
PDX173	6	Copy number alteration	-	-	-	PRDM1	-	-	-	-	-	-	-	-	6q21	1.5849	7	2.99987	1.91408e-11
PDX173	8	Copy number alteration	-	-	-	RAD21	-	-	-	-	-	-	-	-	8q24	1.2754	13	2.42066	1.25637e-07
PDX173	9	Copy number alteration	-	-	-	PPP6C	-	-	-	-	-	-	-	-	9q33	1.3484	7	2.5463	1.83999e-08
PDX173	3	Copy number alteration	-	-	-	TP63	-	-	-	-	-	-	-	-	3q28	1.2087	14	2.31129	6.93734e-07
PDX173	1	Copy number alteration	-	-	-	IKBKE	-	-	-	-	-	-	-	-	1q32	1.2419	20	2.3651	2.93227e-07
PDX173	1	Copy number alteration	-	-	-	IL10	-	-	-	-	-	-	-	-	1q32	1.2419	5	2.3651	2.93227e-07
PDX173	17	Copy number alteration	-	-	-	SOX9	-	-	-	-	-	-	-	-	17q24	1.3946	3	2.62916	5.81478e-09
PDX173	8	Copy number alteration	-	-	-	FGFR1	-	-	-	-	-	-	-	-	8p11	1.1549	18	2.22669	2.6323e-06
PDX173	X	Copy number alteration	-	-	-	CRLF2	-	-	-	-	-	-	-	-	Xp22	-1.0141	6	-2.01964	5.29357e-06
PDX173	17	Copy number alteration	-	-	-	MAP2K4	-	-	-	-	-	-	-	-	17p12	-1.0113	11	-2.01573	5.29357e-06
PDX173	17	Copy number alteration	-	-	-	NCOR1	-	-	-	-	-	-	-	-	17p12	-1.0113	45	-2.01573	5.29357e-06
PDX173	3	Copy number alteration	-	-	-	MST1R	-	-	-	-	-	-	-	-	3p21	-1.2449	20	-2.37002	1.82954e-08
PDX173	11	Copy number alteration	-	-	-	HRAS	-	-	-	-	-	-	-	-	11p15	-1.1831	4	-2.27064	9.01958e-08
PDX173	11	Copy number alteration	-	-	-	IGF2	-	-	-	-	-	-	-	-	11p15	-1.1831	4	-2.27064	9.01958e-08
PDX173	11	Copy number alteration	-	-	-	LMO1	-	-	-	-	-	-	-	-	11p15	-1.1831	4	-2.27064	9.01958e-08
PDX173	17	Copy number alteration	-	-	-	GPS2	-	-	-	-	-	-	-	-	17p13	-1.0113	10	-2.01573	5.29357e-06
PDX173	17	Copy number alteration	-	-	-	RAD51D	-	-	-	-	-	-	-	-	17q12	-1.0963	7	-2.13806	7.99956e-07
PDX173	4	Copy number alteration	-	-	-	PHOX2B	-	-	-	-	-	-	-	-	4p13	-1.3681	3	-2.5813	6.60469e-10
PDX173	X	Copy number alteration	-	-	-	RBM10	-	-	-	-	-	-	-	-	Xp11	-1.2811	24	-2.43024	6.92127e-09
PDX173	2	Copy number alteration	-	-	-	DNMT3A	-	-	-	-	-	-	-	-	2p23	-1.3572	22	-2.56187	8.55705e-10
PDX173	3	Copy number alteration	-	-	-	BAP1	-	-	-	-	-	-	-	-	3p21	-1.2449	17	-2.37002	1.82954e-08
PDX173	5	Copy number alteration	-	-	-	CSF1R	-	-	-	-	-	-	-	-	5q32	-1.3384	21	-2.52871	1.32581e-09
PDX173	5	Copy number alteration	-	-	-	PDGFRB	-	-	-	-	-	-	-	-	5q32	-1.3384	22	-2.52871	1.32581e-09
PDX173	5	Copy number alteration	-	-	-	FLT4	-	-	-	-	-	-	-	-	5q35	-1.562	30	-2.95263	1.30094e-12
PDX173	5	Copy number alteration	-	-	-	NSD1	-	-	-	-	-	-	-	-	5q35	-1.95859	22	-3.88682	1.9998e-19
PDX173	5	Copy number alteration	-	-	-	FGFR4	-	-	-	-	-	-	-	-	5q35	-1.4826	16	-2.79452	1.91408e-11
PDX173	14	Copy number alteration	-	-	-	AKT1	-	-	-	-	-	-	-	-	14q32	-1.6595	13	-3.15907	4.80671e-14
PDX173	17	Copy number alteration	-	-	-	FLCN	-	-	-	-	-	-	-	-	17p11	-1.0113	11	-2.01573	5.29357e-06
PDX173	17	Copy number alteration	-	-	-	TP53	-	-	-	-	-	-	-	-	17p13	-1.0113	10	-2.01573	5.29357e-06
PDX173	17	Copy number alteration	-	-	-	ALOX12B	-	-	-	-	-	-	-	-	17p13	-1.0113	15	-2.01573	5.29357e-06
PDX173	17	Copy number alteration	-	-	-	AURKB	-	-	-	-	-	-	-	-	17p13	-1.0113	8	-2.01573	5.29357e-06
PDX173	4	Copy number alteration	-	-	-	FGFR3	-	-	-	-	-	-	-	-	4p16	-1.59777	17	-3.02675	4.11089e-13
PDX292	1	nonsynonymous_SNV	228612866	C	T	HIST3H3	exon1	NM_003493	c.161G>A	p.R54H	2755	1912	842	0.30563	-	-	-	-	-
PDX292	3	nonsynonymous_SNV	142272084	C	A	ATR	exon13	NM_001184	c.2790G>T	p.K930N	591	474	117	0.19797	-	-	-	-	-
PDX292	4	nonsynonymous_SNV	66230806	A	G	EPHA5	exon12	NM_004439	c.2165T>C	p.L722P	537	345	192	0.35754	-	-	-	-	-
PDX292	4	nonsynonymous_SNV	106155649	G	A	TET2	exon3	NM_001127208	c.550G>A	p.E184K	514	342	172	0.33463	-	-	-	-	-
PDX292	5	nonsynonymous_SNV	86564474	C	T	RASA1	exon1	NM_002890	c.206C>T	p.S69L	710	466	244	0.34366	-	-	-	-	-
PDX292	7	splicing	81336681	C	G	HGF	exon15	NM_000601	c.1542-1G>C		349	225	122	0.34957	-	-	-	-	-
PDX292	7	nonsynonymous_SNV	116339337	A	G	MET	exon2	NM_000245	c.199A>G	p.T67A	853	282	571	0.6694	-	-	-	-	-
PDX292	7	nonsynonymous_SNV	151877816	C	G	MLL3	exon36	NM_170606	c.7129G>C	p.D2377H	661	306	355	0.53707	-	-	-	-	-
PDX292	12	nonsynonymous_SNV	49447416	G	A	MLL2	exon6	NM_003482	c.682C>T	p.R228C	968	494	474	0.48967	-	-	-	-	-
PDX292	12	nonsynonymous_SNV	121426766	C	G	HNF1A	exon2	NM_000545	c.457C>G	p.P153A	713	367	346	0.48527	-	-	-	-	-
PDX292	17	nonsynonymous_SNV	29496957	T	A	NF1	exon5	NM_001042492	c.528T>A	p.D176E	301	204	97	0.32226	-	-	-	-	-
PDX292	19	stopgain_SNV	17943723	G	C	JAK3	exon18	NM_000215	c.2366C>G	p.S789*	632	424	208	0.32911	-	-	-	-	-
PDX292	20	stopgain_SNV	31381390	C	G	DNMT3B	exon10	NM_006892	c.1115C>G	p.S372*	195	147	48	0.24615	-	-	-	-	-
PDX292	21	nonsynonymous_SNV	39795431	G	C	ERG	exon3	NM_182918	c.289C>G	p.P97A	736	266	470	0.63859	-	-	-	-	-
PDX292	22	nonsynonymous_SNV	41542780	T	G	EP300	exon11	NM_001429	c.2091T>G	p.S697R	180	0	180	1	-	-	-	-	-
PDX292	X	nonsynonymous_SNV	1331525	C	T	CRLF2	exon1	NM_022148	c.3G>A	p.M1I	926	665	260	0.28078	-	-	-	-	-
PDX292	X	nonsynonymous_SNV	39932609	C	T	BCOR	exon4	NM_001123385	c.1990G>A	p.E664K	2098	1559	538	0.25643	-	-	-	-	-
PDX292	X	nonsynonymous_SNV	63412766	T	G	AMER1	exon2	NM_152424	c.401A>C	p.H134P	1665	796	869	0.52192	-	-	-	-	-
PDX292	6	nonframeshift_insertion	157099426	A	ACAGCAG	ARID1B	exon1	NM_020732	c.363_364insCAGCAG	p.Q121_Q122insQQ	592	226	366	0.61824	-	-	-	-	-
PDX292	20	nonframeshift_deletion	46279863	GCAA	G	NCOA3	exon20	NM_181659	c.3790_3792delCAA	p.1264_1264del	6047	5717	325	0.05375	-	-	-	-	-
PDX292	9	frameshift_insertion	36882049	C	CG	PAX5	exon8	NM_016734	c.963dupC	p.A322fs	522	301	218	0.41762	-	-	-	-	-
PDX292	6	Copy number alteration	-	-	-	CCND3	-	-	-	-	-	-	-	-	6p21	-1.4676	5	-2.76561	0.048041
PDX292	8	Copy number alteration	-	-	-	SOX17	-	-	-	-	-	-	-	-	8q11	1.4926	2	2.81396	4.73e-05
PDX292	8	Copy number alteration	-	-	-	NBN	-	-	-	-	-	-	-	-	8q21	1.48854	16	2.80606	4.73e-05
PDX292	8	Copy number alteration	-	-	-	RAD21	-	-	-	-	-	-	-	-	8q24	1.7056	13	3.26165	2.8e-06
PDX292	8	Copy number alteration	-	-	-	MYC	-	-	-	-	-	-	-	-	8q24	1.0308	3	2.04316	0.006266
PDX292	8	Copy number alteration	-	-	-	RECQL4	-	-	-	-	-	-	-	-	8q24	1.4725	21	2.77502	5.17e-05
PDX292	11	Copy number alteration	-	-	-	RPS6KB2	-	-	-	-	-	-	-	-	11q13	2.3186	15	4.98848	1.37e-10
PDX292	11	Copy number alteration	-	-	-	CCND1	-	-	-	-	-	-	-	-	11q13	2.3186	5	4.98848	1.37e-10
PDX292	11	Copy number alteration	-	-	-	FGF19	-	-	-	-	-	-	-	-	11q13	2.3186	3	4.98848	1.37e-10
PDX292	11	Copy number alteration	-	-	-	FGF4	-	-	-	-	-	-	-	-	11q13	2.3186	3	4.98848	1.37e-10
PDX292	11	Copy number alteration	-	-	-	FGF3	-	-	-	-	-	-	-	-	11q13	2.3186	3	4.98848	1.37e-10
PDX292	11	Copy number alteration	-	-	-	PAK1	-	-	-	-	-	-	-	-	11q13	1.4317	14	2.69764	7.4e-05
PDX292	12	Copy number alteration	-	-	-	ERBB3	-	-	-	-	-	-	-	-	12q13	3.7816	28	13.7523	0
PDX292	12	Copy number alteration	-	-	-	GLI1	-	-	-	-	-	-	-	-	12q13	3.396	11	10.5268	0
PDX292	12	Copy number alteration	-	-	-	CDK4	-	-	-	-	-	-	-	-	12q14	3.396	7	10.5268	0
PDX292	12	Copy number alteration	-	-	-	MDM2	-	-	-	-	-	-	-	-	12q15	3.9294	11	15.2359	0
PDX292	12	Copy number alteration	-	-	-	POLE	-	-	-	-	-	-	-	-	12q24	1.4618	49	2.75452	5.6e-05
PDX292	18	Copy number alteration	-	-	-	SMAD4	-	-	-	-	-	-	-	-	18q21	-1.9136	11	-3.76748	0.000789
PDX292	20	Copy number alteration	-	-	-	PTPRT	-	-	-	-	-	-	-	-	20q12	1.484	32	2.79723	4.73e-05
PDX292	20	Copy number alteration	-	-	-	NCOA3	-	-	-	-	-	-	-	-	20q13	3.1827	21	9.08005	0
PDX292	20	Copy number alteration	-	-	-	AURKA	-	-	-	-	-	-	-	-	20q13	1.9224	8	3.79053	1.14e-07
PDX292	20	Copy number alteration	-	-	-	G'-S	-	-	-	-	-	-	-	-	20q13	3.241	13	9.45449	0
PDX292	22	Copy number alteration	-	-	-	EP300	-	-	-	-	-	-	-	-	22q13	-2.1232	31	-4.35659	7.08e-05
PDX301	3	nonsynonymous_SNV	178952085	A	G	PIK3CA	exon21	NM_006218	c.3140A>G	p.H1047R	142	48	94	0.66197	-	-	-	-	-
PDX301	4	nonsynonymous_SNV	55131118	C	T	PDGFRA	exon5	NM_006206	c.661C>T	p.L221F	181	71	110	0.60773	-	-	-	-	-
PDX301	5	nonsynonymous_SNV	35860975	T	A	IL7R	exon2	NM_002185	c.104T>A	p.L35Q	301	157	144	0.47841	-	-	-	-	-
PDX301	5	nonsynonymous_SNV	112174677	T	C	APC	exon16	NM_000038	c.3386T>C	p.L1129S	296	122	173	0.58446	-	-	-	-	-
PDX301	5	nonsynonymous_SNV	149512494	C	T	PDGFRB	exon7	NM_002609	c.946G>A	p.V316M	240	155	85	0.35417	-	-	-	-	-
PDX301	8	nonsynonymous_SNV	55372085	T	A	SOX17	exon2	NM_022454	c.775T>A	p.Y259N	209	67	142	0.67943	-	-	-	-	-
PDX301	10	nonsynonymous_SNV	70404521	C	T	TET1	exon4	NM_030625	c.2035C>T	p.H679Y	220	151	69	0.31364	-	-	-	-	-
PDX301	12	nonsynonymous_SNV	49421048	G	C	MLL2	exon48	NM_003482	c.14701C>G	p.L4901V	268	68	200	0.74627	-	-	-	-	-
PDX301	12	nonsynonymous_SNV	49445086	C	T	MLL2	exon10	NM_003482	c.2380G>A	p.G794R	182	148	34	0.18681	-	-	-	-	-
PDX301	15	nonsynonymous_SNV	67358653	C	T	SMAD3	exon1	NM_005902	c.161C>T	p.A54V	399	155	244	0.61153	-	-	-	-	-
PDX301	17	nonsynonymous_SNV	15961881	C	A	NCOR1	exon38	NM_006311	c.5914G>T	p.A1972S	231	56	175	0.75758	-	-	-	-	-
PDX301	17	nonsynonymous_SNV	37682375	T	A	CDK12	exon13	NM_016507	c.3566T>A	p.L1189Q	351	86	265	0.75499	-	-	-	-	-
PDX301	17	nonsynonymous_SNV	37880220	T	C	ERBB2	exon19	NM_004448	c.2264T>C	p.L755S	387	202	185	0.47804	-	-	-	-	-
PDX301	5	frameshift_insertion	56155546	T	TA	MAP3K1	exon3	NM_005921	c.639dupA	p.V213fs	189	103	86	0.45503	-	-	-	-	-
PDX301	7	frameshift_deletion	151879561	AC	A	MLL3	exon36	NM_170606	c.5383delG	p.V1795fs	208	92	116	0.55769	-	-	-	-	-
PDX301	5	frameshift_deletion	56178135	CAAAG	C	MAP3K1	exon14	NM_005921	c.3109_3112delAAAG	p.K1037fs	232	142	89	0.38362	-	-	-	-	-
PDX301	7	nonframeshift_insertion	128829039	G	GGCT	SMO	exon1	NM_005631	c.47_48insGCT	p.G16_L17insL	148	107	39	0.26351	-	-	-	-	-
PDX301	X	nonframeshift_insertion	70361151	A	ACAGCAACACCAG	MED12	exon43	NM_005120	c.6339_6340insCAGCAACACCAG	p.Q2113_Q2114insQQHQ	891	605	286	0.32099	-	-	-	-	-
PDX301	22	Copy number alteration	-	-	-	SMARCB1	-	-	-	-	-	-	-	-	22q11	-1.406	9	-2.65001	1.4594e-13
PDX346	1	nonsynonymous_SNV	8073700	G	A	ERRFI1	exon4	NM_018948	c.959C>T	p.P320L	269	33	236	0.87732	-	-	-	-	-
PDX346	1	nonsynonymous_SNV	115251222	C	T	NRAS	exon5	NM_002524	c.504G>A	p.M168I	419	351	68	0.16229	-	-	-	-	-
PDX346	3	nonsynonymous_SNV	149245675	T	A	WWTR1	exon5	NM_001168280	c.853A>T	p.T285S	750	267	483	0.644	-	-	-	-	-
PDX346	3	nonsynonymous_SNV	187447625	T	C	BCL6	exon5	NM_001706	c.568A>G	p.T190A	595	213	382	0.64202	-	-	-	-	-
PDX346	4	nonsynonymous_SNV	1806083	G	A	FGFR3	exon9	NM_000142	c.1102G>A	p.E368K	1259	851	405	0.32168	-	-	-	-	-
PDX346	4	nonsynonymous_SNV	143094939	T	G	INPP4B	exon16	NM_001101669	c.1205A>C	p.Y402S	371	201	170	0.45822	-	-	-	-	-
PDX346	5	nonsynonymous_SNV	1282737	C	T	TERT	exon3	NM_198253	c.1576G>A	p.V526I	486	232	254	0.52263	-	-	-	-	-
PDX346	5	nonsynonymous_SNV	79950736	C	G	MSH3	exon1	NM_002439	c.190C>G	p.P64A	626	539	82	0.13099	-	-	-	-	-
PDX346	5	nonsynonymous_SNV	176636838	G	T	NSD1	exon5	NM_022455	c.1438G>T	p.A480S	468	246	222	0.47436	-	-	-	-	-
PDX346	5	nonsynonymous_SNV	176722219	T	C	NSD1	exon23	NM_022455	c.7850T>C	p.L2617S	540	265	275	0.50926	-	-	-	-	-
PDX346	5	nonsynonymous_SNV	180030251	C	T	FLT4	exon30	NM_182925	c.4033G>A	p.E1345K	1121	843	278	0.24799	-	-	-	-	-
PDX346	6	nonsynonymous_SNV	36652129	G	A	CDKN1A	exon3	NM_078467	c.251G>A	p.R84Q	938	607	331	0.35288	-	-	-	-	-
PDX346	8	nonsynonymous_SNV	55370744	A	G	SOX17	exon1	NM_022454	c.46A>G	p.T16A	1110	282	828	0.74595	-	-	-	-	-
PDX346	9	nonsynonymous_SNV	87325676	C	A	NTRK2	exon8	NM_006180	c.553C>A	p.P185T	410	287	123	0.3	-	-	-	-	-
PDX346	9	nonsynonymous_SNV	93636513	G	A	SYK	exon8	NM_003177	c.943G>A	p.E315K	342	324	18	0.05263	-	-	-	-	-
PDX346	12	nonsynonymous_SNV	56490968	C	T	ERBB3	exon20	NM_001982	c.2414C>T	p.A805V	871	387	484	0.55568	-	-	-	-	-
PDX346	12	nonsynonymous_SNV	133241894	C	T	POLE	exon21	NM_006231	c.2462G>A	p.R821H	434	1	433	0.9977	-	-	-	-	-
PDX346	13	nonsynonymous_SNV	21557630	C	T	LATS2	exon5	NM_014572	c.2215G>A	p.D739N	416	358	58	0.13942	-	-	-	-	-
PDX346	21	nonsynonymous_SNV	42879910	C	G	TMPRSS2	exon1	NM_001135099	c.22G>C	p.G8R	1147	655	490	0.4272	-	-	-	-	-
PDX346	X	nonsynonymous_SNV	53225115	C	T	KDM5C	exon20	NM_004187	c.3103G>A	p.D1035N	447	225	222	0.49664	-	-	-	-	-
PDX346	8	Copy number alteration	-	-	-	NKX3-1	-	-	-	-	-	-	-	-	8p21	-2.1765	2	-4.52056	1.04804e-11
PDX346	8	Copy number alteration	-	-	-	DUSP4	-	-	-	-	-	-	-	-	8p12	-2.1765	4	-4.52056	1.04804e-11
PDX346	8	Copy number alteration	-	-	-	WHSC1L1	-	-	-	-	-	-	-	-	8p11	4.4021	23	21.1429	0
PDX346	8	Copy number alteration	-	-	-	FGFR1	-	-	-	-	-	-	-	-	8p11	4.4021	18	21.1429	0
PDX346	11	Copy number alteration	-	-	-	RPS6KA4	-	-	-	-	-	-	-	-	11q13	-1.14755	17	-2.21538	0.00638571
PDX346	11	Copy number alteration	-	-	-	MEN1	-	-	-	-	-	-	-	-	11q13	-1.1758	9	-2.25918	0.00466017
PDX346	11	Copy number alteration	-	-	-	CCND1	-	-	-	-	-	-	-	-	11q13	5.134	5	35.1146	0
PDX346	11	Copy number alteration	-	-	-	FGF19	-	-	-	-	-	-	-	-	11q13	5.134	3	35.1146	0
PDX346	11	Copy number alteration	-	-	-	FGF4	-	-	-	-	-	-	-	-	11q13	1.9371	3	3.82935	9.21438e-11
PDX346	11	Copy number alteration	-	-	-	FGF3	-	-	-	-	-	-	-	-	11q13	1.9371	3	3.82935	9.21438e-11
PDX346	11	Copy number alteration	-	-	-	PAK1	-	-	-	-	-	-	-	-	11q13	1.6187	14	3.07098	1.38578e-07
PDX346	13	Copy number alteration	-	-	-	LATS2	-	-	-	-	-	-	-	-	13q12	-1.03879	7	-2.0545	0.023595
PDX346	17	Copy number alteration	-	-	-	MAP2K4	-	-	-	-	-	-	-	-	17p12	-2.20365	11	-4.60645	7.13874e-12
PDX346	17	Copy number alteration	-	-	-	FLCN	-	-	-	-	-	-	-	-	17p11	-1.1146	11	-2.16535	0.00931137
PDX350	1	nonsynonymous_SNV	-	C	T	PIK3CD	exon7	-	c.923C>T	p.A308V	639	316	323	0.50548	-	-	-	-	-
PDX350	3	nonsynonymous_SNV	-	G	A	PRKCI	exon1	-	c.58G>A	p.G20R	1630	818	812	0.49816	-	-	-	-	-
PDX350	3	nonsynonymous_SNV	-	G	C	PIK3CA	exon2	-	c.316G>C	p.G106R	840	413	427	0.50833	-	-	-	-	-
PDX350	3	nonsynonymous_SNV	-	G	A	PIK3CA	exon10	-	c.1633G>A	p.E545K	1621	847	772	0.47625	-	-	-	-	-
PDX350	4	nonsynonymous_SNV	-	G	A	FAT1	exon10	-	c.6782C>T	p.T2261M	122	0	122	1	-	-	-	-	-
PDX350	5	splicing	-	G	T	RASA1	exon4	-	c.899+1G>T		279	0	279	1	-	-	-	-	-
PDX350	5	nonsynonymous_SNV	-	T	G	PDGFRB	exon17	-	c.2395A>C	p.S799R	842	590	252	0.29929	-	-	-	-	-
PDX350	6	nonsynonymous_SNV	-	C	T	ESR1	exon2	-	c.16C>T	p.H6Y	1570	884	686	0.43694	-	-	-	-	-
PDX350	6	nonsynonymous_SNV	-	G	A	PARK2	exon11	-	c.1204C>T	p.R402C	1057	590	467	0.44182	-	-	-	-	-
PDX350	9	nonsynonymous_SNV	-	C	T	PAX5	exon8	-	c.964G>A	p.A322T	1416	490	924	0.65254	-	-	-	-	-
PDX350	9	nonsynonymous_SNV	-	G	A	RXRA	exon5	-	c.762G>A	p.M254I	1468	2	1466	0.99864	-	-	-	-	-
PDX350	12	nonsynonymous_SNV	-	G	T	SH2B3	exon2	-	c.557G>T	p.S186I	1447	728	719	0.49689	-	-	-	-	-
PDX350	13	nonsynonymous_SNV	-	T	G	CYSLTR2	exon1	-	c.172T>G	p.L58V	1313	911	402	0.30617	-	-	-	-	-
PDX350	15	nonsynonymous_SNV	-	C	T	TP53BP1	exon9	-	c.988G>A	p.E330K	699	537	162	0.23176	-	-	-	-	-
PDX350	15	nonsynonymous_SNV	-	A	T	TP53BP1	exon6	-	c.517T>A	p.L173M	872	458	414	0.47477	-	-	-	-	-
PDX350	16	nonsynonymous_SNV	-	G	C	AXIN1	exon2	-	c.132C>G	p.F44L	1199	617	581	0.48457	-	-	-	-	-
PDX350	16	nonsynonymous_SNV	-	C	T	ERCC4	exon7	-	c.1135C>T	p.P379S	436	236	200	0.45872	-	-	-	-	-
PDX350	16	nonsynonymous_SNV	-	G	A	PALB2	exon7	-	c.2590C>T	p.P864S	674	344	330	0.48961	-	-	-	-	-
PDX350	16	nonsynonymous_SNV	-	T	G	ZFHX3	exon2	-	c.725A>C	p.K242T	1285	441	844	0.65681	-	-	-	-	-
PDX350	16	nonsynonymous_SNV	-	C	G	FANCA	exon21	-	c.1874G>C	p.C625S	586	212	374	0.63823	-	-	-	-	-
PDX350	17	nonsynonymous_SNV	-	A	T	TP53	exon8	-	c.821T>A	p.V274D	636	0	636	1	-	-	-	-	-
PDX350	19	nonsynonymous_SNV	-	G	A	MLL4	exon19	-	c.4553G>A	p.R1518Q	807	269	538	0.66667	-	-	-	-	-
PDX350	20	nonsynonymous_SNV	-	C	T	AURKA	exon3	-	c.71G>A	p.R24H	407	286	121	0.2973	-	-	-	-	-
PDX350	X	nonsynonymous_SNV	-	C	G	KDM5C	exon21	-	c.3206G>C	p.R1069T	1244	1147	94	0.07556	-	-	-	-	-
PDX350	19	nonframeshift_insertion	-	C	CACAGCCACAGCT	MLL4	exon3	-	c.2267_2268insACAGCCACAGCT	p.P756_Q757insQPQL	1408	803	604	0.42898	-	-	-	-	-
PDX350	16	nonframeshift_deletion	-	AGCCGCCGCC	A	ZFHX3	exon10	-	c.10573_10581delGGCGGCGGC	p.3525_3527del	432	230	193	0.44676	-	-	-	-	-
PDX350	6	nonframeshift_insertion	-	G	GCGC	ARID1B	exon1	-	c.1333_1334insCGC	p.A445_P446insP	522	368	149	0.28544	-	-	-	-	-
PDX350	1	Copy number alteration	-	-	-	ID3	-	-	-	-	-	-	-	-	1p36	-1.3122	2	-2.4832	0.00848807
PDX350	4	Copy number alteration	-	-	-	FAT1	-	-	-	-	-	-	-	-	4q35	-1.3338	26	-2.52066	0.00782758
PDX350	7	Copy number alteration	-	-	-	XRCC2	-	-	-	-	-	-	-	-	7q36	-6.1898	3	-72.9988	1.15098e-60
PDX350	8	Copy number alteration	-	-	-	TCEB1	-	-	-	-	-	-	-	-	8q21	1.4442	3	2.72112	0.0206181
PDX350	8	Copy number alteration	-	-	-	NBN	-	-	-	-	-	-	-	-	8q21	1.4442	16	2.72112	0.0206181
PDX350	8	Copy number alteration	-	-	-	RAD21	-	-	-	-	-	-	-	-	8q24	1.4442	13	2.72112	0.0206181
PDX350	8	Copy number alteration	-	-	-	MYC	-	-	-	-	-	-	-	-	8q24	1.4442	3	2.72112	0.0206181
PDX350	8	Copy number alteration	-	-	-	EIF2C2	-	-	-	-	-	-	-	-	8q24	1.41097	19	2.65916	0.0245907
PDX350	8	Copy number alteration	-	-	-	RECQL4	-	-	-	-	-	-	-	-	8q24	1.4093	21	2.65608	0.0245907
PDX350	19	Copy number alteration	-	-	-	G'-11	-	-	-	-	-	-	-	-	19p13	-1.0165	7	-2.02301	0.0417856
PDX350	19	Copy number alteration	-	-	-	MAP2K2	-	-	-	-	-	-	-	-	19p13	-1.0165	11	-2.02301	0.0417856
PDX350	19	Copy number alteration	-	-	-	PTPRS	-	-	-	-	-	-	-	-	19p13	-1.0165	37	-2.02301	0.0417856
PDX350	19	Copy number alteration	-	-	-	INSR	-	-	-	-	-	-	-	-	19p13	-1.0165	22	-2.02301	0.0417856
PDX350	19	Copy number alteration	-	-	-	DNMT1	-	-	-	-	-	-	-	-	19p13	-1.0165	40	-2.02301	0.0417856
PDX350	19	Copy number alteration	-	-	-	KEAP1	-	-	-	-	-	-	-	-	19p13	-1.0165	5	-2.02301	0.0417856
PDX350	19	Copy number alteration	-	-	-	CARM1	-	-	-	-	-	-	-	-	19p13	-2.422	16	-5.35913	1.09904e-09
PDX350	19	Copy number alteration	-	-	-	SMARCA4	-	-	-	-	-	-	-	-	19p13	-2.422	34	-5.35913	1.09904e-09
PDX350	19	Copy number alteration	-	-	-	CALR	-	-	-	-	-	-	-	-	19p13	-2.422	9	-5.35913	1.09904e-09
PDX350	19	Copy number alteration	-	-	-	D'-JB1	-	-	-	-	-	-	-	-	19p13	-2.422	3	-5.35913	1.09904e-09
PDX350	19	Copy number alteration	-	-	-	NOTCH3	-	-	-	-	-	-	-	-	19p13	-1.0376	33	-2.05281	0.0417856
PDX350	19	Copy number alteration	-	-	-	BRD4	-	-	-	-	-	-	-	-	19p13	-1.0376	19	-2.05281	0.0417856
PDX350	19	Copy number alteration	-	-	-	BABAM1	-	-	-	-	-	-	-	-	19p13	-1.0376	8	-2.05281	0.0417856
PDX350	19	Copy number alteration	-	-	-	JAK3	-	-	-	-	-	-	-	-	19p13	-1.0376	23	-2.05281	0.0417856
PDX350	19	Copy number alteration	-	-	-	PIK3R2	-	-	-	-	-	-	-	-	19p13	-1.0376	15	-2.05281	0.0417856
PDX350	19	Copy number alteration	-	-	-	UPF1	-	-	-	-	-	-	-	-	19p13	-1.0376	23	-2.05281	0.0417856
PDX350	19	Copy number alteration	-	-	-	MEF2B	-	-	-	-	-	-	-	-	19p13	-1.0376	8	-2.05281	0.0417856
PDX376	1	nonsynonymous_SNV	46738148	C	T	RAD54L	exon12	NM_001142548	c.1180C>T	p.R394W	510	333	175	0.34314	-	-	-	-	-
PDX376	3	nonsynonymous_SNV	185184738	A	G	MAP3K13	exon10	NM_004721	c.1630A>G	p.M544V	323	231	92	0.28483	-	-	-	-	-
PDX376	4	stopgain_SNV	66230918	C	A	EPHA5	exon12	NM_004439	c.2053G>T	p.E685*	225	164	61	0.27111	-	-	-	-	-
PDX376	4	nonsynonymous_SNV	106157698	T	C	TET2	exon3	NM_001127208	c.2599T>C	p.Y867H	190	129	61	0.32105	-	-	-	-	-
PDX376	4	nonsynonymous_SNV	106196834	C	T	TET2	exon11	NM_001127208	c.5167C>T	p.P1723S	287	184	103	0.35889	-	-	-	-	-
PDX376	5	nonsynonymous_SNV	149495360	G	A	PDGFRB	exon23	NM_002609	c.3287C>T	p.A1096V	975	496	479	0.49128	-	-	-	-	-
PDX376	5	nonsynonymous_SNV	176721093	G	A	NSD1	exon23	NM_022455	c.6724G>A	p.G2242R	471	360	111	0.23567	-	-	-	-	-
PDX376	6	nonsynonymous_SNV	26045870	G	A	HIST1H3C	exon1	NM_003531	c.232G>A	p.D78N	995	398	596	0.59899	-	-	-	-	-
PDX376	6	nonsynonymous_SNV	152419926	A	G	ESR1	exon9	NM_001122740	c.1613A>G	p.D538G	559	174	384	0.68694	-	-	-	-	-
PDX376	9	nonsynonymous_SNV	98231110	G	A	PTCH1	exon14	NM_000264	c.2173C>T	p.P725S	501	1	500	0.998	-	-	-	-	-
PDX376	9	nonsynonymous_SNV	133759752	C	T	ABL1	exon11	NM_005157	c.2075C>T	p.T692M	512	355	157	0.30664	-	-	-	-	-
PDX376	12	nonsynonymous_SNV	416880	C	G	KDM5A	exon23	NM_001042603	c.3670G>C	p.E1224Q	617	244	373	0.60454	-	-	-	-	-
PDX376	19	nonsynonymous_SNV	42383644	C	A	CD79A	exon3	NM_001783	c.419C>A	p.T140N	928	524	404	0.43534	-	-	-	-	-
PDX376	X	nonsynonymous_SNV	39932680	A	G	BCOR	exon4	NM_001123385	c.1919T>C	p.L640P	1177	941	236	0.20051	-	-	-	-	-
PDX376	6	nonframeshift_insertion	157099429	G	GCAGCAGCAGCAA	ARID1B	exon1	NM_020732	c.366_367insCAGCAGCAGCAA	p.Q122_Q123insQQQQ	425	295	130	0.30588	-	-	-	-	-
PDX376	1	nonframeshift_insertion	16262482	C	CGTCCCT	SPEN	exon11	NM_015001	c.9747_9748insGTCCCT	p.P3249_V3250insVP	210	146	64	0.30476	-	-	-	-	-
PDX376	16	nonframeshift_deletion	72821618	ACCG	A	ZFHX3	exon10	NM_006885	c.10554_10556delCGG	p.3518_3519del	229	132	97	0.42358	-	-	-	-	-
PDX376	10	frameshift_insertion	8111513	T	TG	GATA3	exon5	NM_002051	c.1000dupG	p.N333fs	833	487	346	0.41537	-	-	-	-	-
PDX376	11	nonframeshift_deletion	118307413	CGCG	C	MLL	exon1	NM_001197104	c.187_189delGCG	p.63_63del	310	294	17	0.05484	-	-	-	-	-
PDX376	3	Copy number alteration	-	-	-	BAP1	-	-	-	-	-	-	-	-	3p21	-2.3299	17	-5.0277	1.48789e-07
PDX376	3	Copy number alteration	-	-	-	PBRM1	-	-	-	-	-	-	-	-	3p21	-1.71085	29	-3.27353	0.000278477
PDX376	8	Copy number alteration	-	-	-	TCEB1	-	-	-	-	-	-	-	-	8q21	1.7781	3	3.42974	0.000909711
PDX376	8	Copy number alteration	-	-	-	NBN	-	-	-	-	-	-	-	-	8q21	2.5876	16	6.01098	6.12779e-08
PDX376	8	Copy number alteration	-	-	-	RAD21	-	-	-	-	-	-	-	-	8q24	1.5738	13	2.97688	0.00603072
PDX376	11	Copy number alteration	-	-	-	RPS6KA4	-	-	-	-	-	-	-	-	11q13	-1.3858	17	-2.61317	0.00603072
PDX376	11	Copy number alteration	-	-	-	MEN1	-	-	-	-	-	-	-	-	11q13	-1.3858	9	-2.61317	0.00603072
PDX376	17	Copy number alteration	-	-	-	MAP2K4	-	-	-	-	-	-	-	-	17p12	-1.4414	11	-2.71584	0.00427309
PDX376	17	Copy number alteration	-	-	-	NCOR1	-	-	-	-	-	-	-	-	17p12	-1.4414	45	-2.71584	0.00427309
PDX376	17	Copy number alteration	-	-	-	FLCN	-	-	-	-	-	-	-	-	17p11	-2.00283	11	-4.00785	7.1832e-06
PDX376	17	Copy number alteration	-	-	-	MSI2	-	-	-	-	-	-	-	-	17q22	2.2678	13	4.81588	2.39128e-06
PDX376	17	Copy number alteration	-	-	-	RNF43	-	-	-	-	-	-	-	-	17q22	2.2678	9	4.81588	2.39128e-06
PDX376	17	Copy number alteration	-	-	-	RAD51C	-	-	-	-	-	-	-	-	17q22	2.2678	9	4.81588	2.39128e-06
PDX376	17	Copy number alteration	-	-	-	PPM1D	-	-	-	-	-	-	-	-	17q23	2.2678	6	4.81588	2.39128e-06
PDX376	17	Copy number alteration	-	-	-	BRIP1	-	-	-	-	-	-	-	-	17q23	1.5165	19	2.86096	0.00898829
PDX376	17	Copy number alteration	-	-	-	CD79B	-	-	-	-	-	-	-	-	17q23	3.7649	6	13.594	0
PDX376	17	Copy number alteration	-	-	-	PRKAR1A	-	-	-	-	-	-	-	-	17q24	1.4779	10	2.78543	0.0122733
PDX399	1	nonsynonymous_SNV	-	C	G	FAM46C	exon2	-	c.201C>G	p.H67Q	437	210	227	0.51945	-	-	-	-	-
PDX399	1	nonsynonymous_SNV	-	G	A	FAM46C	exon2	-	c.955G>A	p.V319M	430	199	231	0.53721	-	-	-	-	-
PDX399	1	nonsynonymous_SNV	-	C	T	FH	exon5	-	c.616G>A	p.V206I	951	653	298	0.31335	-	-	-	-	-
PDX399	3	nonsynonymous_SNV	-	A	C	PPARG	exon2	-	c.250A>C	p.T84P	1054	542	512	0.48577	-	-	-	-	-
PDX399	3	nonsynonymous_SNV	-	C	A	MYD88	exon1	-	c.13C>A	p.R5S	527	268	259	0.49146	-	-	-	-	-
PDX399	3	nonsynonymous_SNV	-	A	G	PIK3CA	exon21	-	c.3140A>G	p.H1047R	410	199	211	0.51463	-	-	-	-	-
PDX399	4	splicing	-	G	A	KIT	exon11	-	c.1648-1G>A		511	261	250	0.48924	-	-	-	-	-
PDX399	4	nonsynonymous_SNV	-	A	T	KDR	exon4	-	c.468T>A	p.N156K	565	273	292	0.51681	-	-	-	-	-
PDX399	4	nonsynonymous_SNV	-	C	T	FAT1	exon2	-	c.883G>A	p.V295M	809	414	395	0.48826	-	-	-	-	-
PDX399	6	nonsynonymous_SNV	-	T	A	NOTCH4	exon7	-	c.1211A>T	p.D404V	994	503	491	0.49396	-	-	-	-	-
PDX399	13	nonsynonymous_SNV	-	A	G	FLT1	exon15	-	c.2233T>C	p.Y745H	829	581	248	0.29916	-	-	-	-	-
PDX399	17	stopgain_SNV	-	G	A	TP53	exon6	-	c.574C>T	p.Q192*	340	10	330	0.97059	-	-	-	-	-
PDX399	16	frameshift_deletion	-	GAAGT	G	CDH1	exon15	-	c.2438_2439delAAGT	p.E813fs	216	73	145	0.6713	-	-	-	-	-
PDX399	14	nonframeshift_deletion	-	AGCC	A	FOXA1	exon2	-	c.721_723delGGC	p.241_241del	2143	835	1297	0.60523	-	-	-	-	-
PDX399	5	nonframeshift_insertion	-	G	GCCGCAGCGC	MSH3	exon1	-	c.178_179insCCGCAGCGC	p.A60_A61insAAP	803	321	481	0.599	-	-	-	-	-
PDX399	8	Copy number alteration	-	-	-	NKX3-1	-	-	-	-	-	-	-	-	8p21	-1.7498	2	-3.36312	8.14737e-10
PDX399	8	Copy number alteration	-	-	-	DUSP4	-	-	-	-	-	-	-	-	8p12	-1.7498	4	-3.36312	8.14737e-10
PDX399	11	Copy number alteration	-	-	-	HRAS	-	-	-	-	-	-	-	-	11p15	-1.1794	4	-2.26483	2.92365e-05
PDX399	11	Copy number alteration	-	-	-	IGF2	-	-	-	-	-	-	-	-	11p15	-1.1794	4	-2.26483	2.92365e-05
PDX399	12	Copy number alteration	-	-	-	HNF1A	-	-	-	-	-	-	-	-	12q24	-1.0744	9	-2.10585	0.0001807
PDX399	12	Copy number alteration	-	-	-	SETD8	-	-	-	-	-	-	-	-	12q24	-1.0744	8	-2.10585	0.0001807
PDX399	13	Copy number alteration	-	-	-	LATS2	-	-	-	-	-	-	-	-	13q12	-1.0448	7	-2.06308	0.000289471
PDX399	13	Copy number alteration	-	-	-	FOXO1	-	-	-	-	-	-	-	-	13q14	-1.7081	2	-3.2673	1.63284e-09
PDX399	13	Copy number alteration	-	-	-	RB1	-	-	-	-	-	-	-	-	13q14	-1.2507	27	-2.37957	1.70338e-05
PDX399	13	Copy number alteration	-	-	-	CYSLTR2	-	-	-	-	-	-	-	-	13q14	-1.2507	1	-2.37957	1.70338e-05
PDX399	13	Copy number alteration	-	-	-	DIS3	-	-	-	-	-	-	-	-	13q22	-1.2507	21	-2.37957	1.70338e-05
PDX399	14	Copy number alteration	-	-	-	NKX2-1	-	-	-	-	-	-	-	-	14q13	1.0988	3	2.14176	0.00167386
PDX399	14	Copy number alteration	-	-	-	FOXA1	-	-	-	-	-	-	-	-	14q21	1.0988	2	2.14176	0.00167386
PDX399	19	Copy number alteration	-	-	-	STK11	-	-	-	-	-	-	-	-	19p13	-1.1922	9	-2.28501	2.50371e-05
PDX399	19	Copy number alteration	-	-	-	TCF3	-	-	-	-	-	-	-	-	19p13	-1.1922	18	-2.28501	2.50371e-05
PDX399	19	Copy number alteration	-	-	-	DOT1L	-	-	-	-	-	-	-	-	19p13	-1.1922	28	-2.28501	2.50371e-05
PDX399	19	Copy number alteration	-	-	-	G'-11	-	-	-	-	-	-	-	-	19p13	-1.1922	7	-2.28501	2.50371e-05
PDX399	19	Copy number alteration	-	-	-	DNMT1	-	-	-	-	-	-	-	-	19p13	-1.2227	40	-2.33383	1.70338e-05
PDX399	19	Copy number alteration	-	-	-	KEAP1	-	-	-	-	-	-	-	-	19p13	-1.2227	5	-2.33383	1.70338e-05
PDX399	19	Copy number alteration	-	-	-	CARM1	-	-	-	-	-	-	-	-	19p13	-1.2227	16	-2.33383	1.70338e-05
PDX399	19	Copy number alteration	-	-	-	SMARCA4	-	-	-	-	-	-	-	-	19p13	-1.2227	34	-2.33383	1.70338e-05
PDX399	19	Copy number alteration	-	-	-	CALR	-	-	-	-	-	-	-	-	19p13	-1.2227	9	-2.33383	1.70338e-05
PDX399	19	Copy number alteration	-	-	-	D'-JB1	-	-	-	-	-	-	-	-	19p13	-1.2227	3	-2.33383	1.70338e-05
PDX399	19	Copy number alteration	-	-	-	NOTCH3	-	-	-	-	-	-	-	-	19p13	-1.2227	33	-2.33383	1.70338e-05
PDX399	19	Copy number alteration	-	-	-	BRD4	-	-	-	-	-	-	-	-	19p13	-1.2227	19	-2.33383	1.70338e-05
PDX399	19	Copy number alteration	-	-	-	JAK3	-	-	-	-	-	-	-	-	19p13	-1.2953	23	-2.45428	1.03191e-05
PDX399	19	Copy number alteration	-	-	-	PIK3R2	-	-	-	-	-	-	-	-	19p13	-1.2953	15	-2.45428	1.03191e-05
PDX399	19	Copy number alteration	-	-	-	UPF1	-	-	-	-	-	-	-	-	19p13	-1.2953	23	-2.45428	1.03191e-05
PDX399	19	Copy number alteration	-	-	-	MEF2B	-	-	-	-	-	-	-	-	19p13	-1.2953	8	-2.45428	1.03191e-05
PDX406	2	nonsynonymous_SNV	-	C	T	DNMT3A	exon7	-	c.667G>A	p.G223R	1263	1173	88	0.06968	-	-	-	-	-
PDX406	4	nonsynonymous_SNV	-	G	A	FAT1	exon10	-	c.4841C>T	p.P1614L	205	1	204	0.99512	-	-	-	-	-
PDX406	5	upstream	-	G	A	TERT		-			1244	357	885	0.71141	-	-	-	-	-
PDX406	5	nonsynonymous_SNV	-	G	A	PDGFRB	exon7	-	c.1033C>T	p.P345S	860	310	550	0.63953	-	-	-	-	-
PDX406	8	nonsynonymous_SNV	-	G	A	WHSC1L1	exon23	-	c.4039C>T	p.L1347F	1069	400	669	0.62582	-	-	-	-	-
PDX406	13	nonsynonymous_SNV	-	A	G	LATS2	exon8	-	c.3074T>C	p.L1025P	667	359	308	0.46177	-	-	-	-	-
PDX406	14	nonsynonymous_SNV	-	G	A	AKT1	exon14	-	c.1393C>T	p.R465C	842	1	841	0.99881	-	-	-	-	-
PDX406	14	nonsynonymous_SNV	-	C	T	AKT1	exon3	-	c.49G>A	p.E17K	556	3	553	0.9946	-	-	-	-	-
PDX406	16	nonsynonymous_SNV	-	C	T	ANKRD11	exon9	-	c.5338G>A	p.A1780T	1301	644	655	0.50346	-	-	-	-	-
PDX406	16	nonsynonymous_SNV	-	G	A	ANKRD11	exon9	-	c.3437C>T	p.T1146M	1686	884	802	0.47568	-	-	-	-	-
PDX406	17	nonsynonymous_SNV	-	G	A	NF1	exon29	-	c.3974G>A	p.R1325K	89	0	88	0.98876	-	-	-	-	-
PDX406	20	nonsynonymous_SNV	-	G	A	ASXL1	exon11	-	c.1333G>A	p.D445N	607	134	473	0.77924	-	-	-	-	-
PDX406	20	nonsynonymous_SNV	-	C	T	RTEL1	exon17	-	c.1465C>T	p.H489Y	1447	368	1078	0.74499	-	-	-	-	-
PDX406	21	frameshift_deletion	-	ACT	A	RUNX1	exon7	-	c.676_677delAG	p.S226fs	551	407	142	0.25771	-	-	-	-	-
PDX406	7	nonframeshift_insertion	-	G	GGCT	SMO	exon1	-	c.47_48insGCT	p.G16_L17insL	366	304	50	0.13661	-	-	-	-	-
PDX406	6	nonframeshift_deletion	-	ACAGCAG	A	ARID1B	exon1	-	c.364_369delCAGCAG	p.122_123del	547	116	428	0.78245	-	-	-	-	-
PDX406	13	nonframeshift_insertion	-	A	ACGG	IRS2	exon1	-	c.2104_2105insCCG	p.V702_P703insA	787	573	198	0.25159	-	-	-	-	-
PDX406	1	Copy number alteration	-	-	-	HIST2H3D	-	-	-	-	-	-	-	-	1q21	1.2055	1	2.30617	0.000707478
PDX406	1	Copy number alteration	-	-	-	HIST2H3C	-	-	-	-	-	-	-	-	1q21	1.2055	1	2.30617	0.000707478
PDX406	1	Copy number alteration	-	-	-	MCL1	-	-	-	-	-	-	-	-	1q21	1.2055	3	2.30617	0.000707478
PDX406	1	Copy number alteration	-	-	-	RIT1	-	-	-	-	-	-	-	-	1q22	1.2055	5	2.30617	0.000707478
PDX406	1	Copy number alteration	-	-	-	SDHC	-	-	-	-	-	-	-	-	1q23	1.29092	6	2.44683	0.000333371
PDX406	1	Copy number alteration	-	-	-	ELF3	-	-	-	-	-	-	-	-	1q32	1.3475	8	2.54471	0.000202807
PDX406	1	Copy number alteration	-	-	-	MDM4	-	-	-	-	-	-	-	-	1q32	1.3475	10	2.54471	0.000202807
PDX406	1	Copy number alteration	-	-	-	IKBKE	-	-	-	-	-	-	-	-	1q32	2.739	20	6.67607	0
PDX406	1	Copy number alteration	-	-	-	IL10	-	-	-	-	-	-	-	-	1q32	2.0275	5	4.07698	2.41063e-09
PDX406	5	Copy number alteration	-	-	-	APC	-	-	-	-	-	-	-	-	5q22	-1.1897	15	-2.28105	0.0342883
PDX406	16	Copy number alteration	-	-	-	AXIN1	-	-	-	-	-	-	-	-	16p13	1.1027	10	2.14756	0.00084574
PDX406	16	Copy number alteration	-	-	-	NTHL1	-	-	-	-	-	-	-	-	16p13	1.1027	6	2.14756	0.00084574
PDX406	16	Copy number alteration	-	-	-	TSC2	-	-	-	-	-	-	-	-	16p13	1.1027	41	2.14756	0.00084574
PDX406	16	Copy number alteration	-	-	-	TRAF7	-	-	-	-	-	-	-	-	16p13	1.1027	20	2.14756	0.00084574
PDX406	16	Copy number alteration	-	-	-	SLX4	-	-	-	-	-	-	-	-	16p13	1.1027	14	2.14756	0.00084574
PDX406	16	Copy number alteration	-	-	-	CREBBP	-	-	-	-	-	-	-	-	16p13	1.1027	31	2.14756	0.00084574
PDX406	16	Copy number alteration	-	-	-	GRIN2A	-	-	-	-	-	-	-	-	16p13	1.1027	12	2.14756	0.00084574
PDX406	16	Copy number alteration	-	-	-	SOCS1	-	-	-	-	-	-	-	-	16p13	1.1027	1	2.14756	0.00084574
PDX406	16	Copy number alteration	-	-	-	ERCC4	-	-	-	-	-	-	-	-	16p13	1.1027	11	2.14756	0.00084574
PDX406	16	Copy number alteration	-	-	-	PALB2	-	-	-	-	-	-	-	-	16p12	1.1027	13	2.14756	0.00084574
PDX406	16	Copy number alteration	-	-	-	MAPK3	-	-	-	-	-	-	-	-	16p11	1.1027	8	2.14756	0.00084574
PDX406	16	Copy number alteration	-	-	-	CYLD	-	-	-	-	-	-	-	-	16q12	1.1027	16	2.14756	0.00084574
PDX406	16	Copy number alteration	-	-	-	NUP93	-	-	-	-	-	-	-	-	16q13	1.1027	21	2.14756	0.00084574
PDX406	16	Copy number alteration	-	-	-	CBFB	-	-	-	-	-	-	-	-	16q22	1.1027	6	2.14756	0.00084574
PDX406	16	Copy number alteration	-	-	-	CTCF	-	-	-	-	-	-	-	-	16q22	1.1027	10	2.14756	0.00084574
PDX406	16	Copy number alteration	-	-	-	CDH1	-	-	-	-	-	-	-	-	16q22	1.1027	16	2.14756	0.00084574
PDX406	16	Copy number alteration	-	-	-	ZFHX3	-	-	-	-	-	-	-	-	16q22	1.1027	9	2.14756	0.00084574
PDX406	16	Copy number alteration	-	-	-	PLCG2	-	-	-	-	-	-	-	-	16q23	1.1027	32	2.14756	0.00084574
PDX406	16	Copy number alteration	-	-	-	ANKRD11	-	-	-	-	-	-	-	-	16q24	1.3104	11	2.4801	0.000292839
PDX406	17	Copy number alteration	-	-	-	MAP2K4	-	-	-	-	-	-	-	-	17p12	-1.2364	11	-2.3561	0.0219539
PDX406	17	Copy number alteration	-	-	-	NCOR1	-	-	-	-	-	-	-	-	17p12	-1.2364	45	-2.3561	0.0219539
PDX406	17	Copy number alteration	-	-	-	FLCN	-	-	-	-	-	-	-	-	17p11	-2.0087	11	-4.02419	7.96134e-06
PDX406	17	Copy number alteration	-	-	-	NF1	-	-	-	-	-	-	-	-	17q11	-1.1769	58	-2.2609	0.037108
PDX406	17	Copy number alteration	-	-	-	SUZ12	-	-	-	-	-	-	-	-	17q11	-1.1769	16	-2.2609	0.037108
PDX406	22	Copy number alteration	-	-	-	CRKL	-	-	-	-	-	-	-	-	22q11	-1.5463	3	-2.92067	0.00084574
PDX406	22	Copy number alteration	-	-	-	MAPK1	-	-	-	-	-	-	-	-	22q11	-1.5463	8	-2.92067	0.00084574
PDX406	22	Copy number alteration	-	-	-	SMARCB1	-	-	-	-	-	-	-	-	22q11	-1.5463	9	-2.92067	0.00084574
PDX406	22	Copy number alteration	-	-	-	CHEK2	-	-	-	-	-	-	-	-	22q12	-1.5463	14	-2.92067	0.00084574
PDX406	22	Copy number alteration	-	-	-	NF2	-	-	-	-	-	-	-	-	22q12	-1.5463	16	-2.92067	0.00084574
PDX406	22	Copy number alteration	-	-	-	RAC2	-	-	-	-	-	-	-	-	22q13	-1.5463	6	-2.92067	0.00084574
PDX406	22	Copy number alteration	-	-	-	EP300	-	-	-	-	-	-	-	-	22q13	-1.5463	31	-2.92067	0.00084574
PDX433	1	nonsynonymous_SNV	-	T	C	JAK1	exon18	-	c.2498A>G	p.N833S	233	6	227	0.97425	-	-	-	-	-
PDX433	1	nonsynonymous_SNV	-	G	C	NOTCH2	exon34	-	c.7075C>G	p.P2359A	638	322	316	0.4953	-	-	-	-	-
PDX433	1	nonsynonymous_SNV	-	C	G	MDM4	exon11	-	c.1162C>G	p.P388A	541	401	139	0.25693	-	-	-	-	-
PDX433	2	nonsynonymous_SNV	-	C	A	ASXL2	exon12	-	c.3912G>T	p.Q1304H	311	158	152	0.48875	-	-	-	-	-
PDX433	3	nonsynonymous_SNV	-	A	G	MLH1	exon16	-	c.1852A>G	p.K618E	335	169	166	0.49552	-	-	-	-	-
PDX433	3	nonsynonymous_SNV	-	A	C	MLH1	exon16	-	c.1853A>C	p.K618T	336	171	165	0.49107	-	-	-	-	-
PDX433	3	nonsynonymous_SNV	-	G	A	MAP3K13	exon2	-	c.178G>A	p.V60M	353	190	163	0.46176	-	-	-	-	-
PDX433	4	nonsynonymous_SNV	-	G	T	FAT1	exon27	-	c.13315C>A	p.P4439T	225	3	222	0.98667	-	-	-	-	-
PDX433	6	nonsynonymous_SNV	-	T	A	NOTCH4	exon7	-	c.1211A>T	p.D404V	740	396	344	0.46486	-	-	-	-	-
PDX433	6	nonsynonymous_SNV	-	A	G	ESR1	exon2	-	c.316A>G	p.S106G	660	332	327	0.49545	-	-	-	-	-
PDX433	7	nonsynonymous_SNV	-	C	T	MLL3	exon52	-	c.13646G>A	p.R4549H	594	298	296	0.49832	-	-	-	-	-
PDX433	10	nonsynonymous_SNV	-	G	C	FGFR2	exon18	-	c.2424C>G	p.C808W	458	237	221	0.48253	-	-	-	-	-
PDX433	12	nonsynonymous_SNV	-	C	T	POLE	exon30	-	c.3718G>A	p.E1240K	833	436	397	0.47659	-	-	-	-	-
PDX433	14	nonsynonymous_SNV	-	C	T	AKT1	exon3	-	c.49G>A	p.E17K	525	269	256	0.48762	-	-	-	-	-
PDX433	16	nonsynonymous_SNV	-	C	T	CREBBP	exon31	-	c.5719G>A	p.A1907T	941	665	274	0.29118	-	-	-	-	-
PDX433	16	nonsynonymous_SNV	-	G	A	ANKRD11	exon9	-	c.5509C>T	p.P1837S	345	5	339	0.98261	-	-	-	-	-
PDX433	17	nonsynonymous_SNV	-	T	C	RNF43	exon2	-	c.172A>G	p.T58A	651	382	269	0.41321	-	-	-	-	-
PDX433	X	nonsynonymous_SNV	-	G	A	RBM10	exon11	-	c.1339G>A	p.A447T	399	1	398	0.99749	-	-	-	-	-
PDX433	6	splicing	-	T	TGG	HLA-A	exon5	-	c.1012+2->GG		386	288	97	0.2513	-	-	-	-	-
PDX433	9	nonframeshift_deletion	-	TGGCGGCGGC	T	TGFBR1	exon1	-	c.51_59delGGCGGCGGC	p.17_20del	288	206	77	0.26736	-	-	-	-	-
PDX433	1	Copy number alteration	-	-	-	TNFRSF14	-	-	-	-	-	-	-	-	1p36	-1.0574	8	-2.08118	0.000418659
PDX433	1	Copy number alteration	-	-	-	ERRFI1	-	-	-	-	-	-	-	-	1p36	-1.0574	3	-2.08118	0.000418659
PDX433	1	Copy number alteration	-	-	-	PIK3CD	-	-	-	-	-	-	-	-	1p36	-1.0574	22	-2.08118	0.000418659
PDX433	1	Copy number alteration	-	-	-	MTOR	-	-	-	-	-	-	-	-	1p36	-1.0574	57	-2.08118	0.000418659
PDX433	1	Copy number alteration	-	-	-	SPEN	-	-	-	-	-	-	-	-	1p36	-1.0574	15	-2.08118	0.000418659
PDX433	1	Copy number alteration	-	-	-	SDHB	-	-	-	-	-	-	-	-	1p36	-1.0574	8	-2.08118	0.000418659
PDX433	1	Copy number alteration	-	-	-	CDC42	-	-	-	-	-	-	-	-	1p36	-1.0574	5	-2.08118	0.000418659
PDX433	1	Copy number alteration	-	-	-	ID3	-	-	-	-	-	-	-	-	1p36	-1.0574	2	-2.08118	0.000418659
PDX433	1	Copy number alteration	-	-	-	ARID1A	-	-	-	-	-	-	-	-	1p36	-1.0574	20	-2.08118	0.000418659
PDX433	1	Copy number alteration	-	-	-	SESN2	-	-	-	-	-	-	-	-	1p35	-1.0574	10	-2.08118	0.000418659
PDX433	1	Copy number alteration	-	-	-	STK40	-	-	-	-	-	-	-	-	1p34	-1.0574	10	-2.08118	0.000418659
PDX433	1	Copy number alteration	-	-	-	CSF3R	-	-	-	-	-	-	-	-	1p34	-1.0574	15	-2.08118	0.000418659
PDX433	1	Copy number alteration	-	-	-	RRAGC	-	-	-	-	-	-	-	-	1p34	-1.0574	7	-2.08118	0.000418659
PDX433	1	Copy number alteration	-	-	-	MYCL1	-	-	-	-	-	-	-	-	1p34	-1.0574	3	-2.08118	0.000418659
PDX433	1	Copy number alteration	-	-	-	MPL	-	-	-	-	-	-	-	-	1p34	-1.0574	12	-2.08118	0.000418659
PDX433	1	Copy number alteration	-	-	-	MUTYH	-	-	-	-	-	-	-	-	1p34	-1.0574	16	-2.08118	0.000418659
PDX433	1	Copy number alteration	-	-	-	PIK3R3	-	-	-	-	-	-	-	-	1p34	-1.0574	10	-2.08118	0.000418659
PDX433	1	Copy number alteration	-	-	-	RAD54L	-	-	-	-	-	-	-	-	1p34	-1.0574	18	-2.08118	0.000418659
PDX433	1	Copy number alteration	-	-	-	HIST2H3D	-	-	-	-	-	-	-	-	1q21	1.462	1	2.7549	3.57092e-13
PDX433	1	Copy number alteration	-	-	-	HIST2H3C	-	-	-	-	-	-	-	-	1q21	1.462	1	2.7549	3.57092e-13
PDX433	1	Copy number alteration	-	-	-	MCL1	-	-	-	-	-	-	-	-	1q21	1.462	3	2.7549	3.57092e-13
PDX433	1	Copy number alteration	-	-	-	RFWD2	-	-	-	-	-	-	-	-	1q25	1.1266	20	2.18344	1.63909e-08
PDX433	1	Copy number alteration	-	-	-	CDC73	-	-	-	-	-	-	-	-	1q31	1.1266	17	2.18344	1.63909e-08
PDX433	1	Copy number alteration	-	-	-	ELF3	-	-	-	-	-	-	-	-	1q32	1.1266	8	2.18344	1.63909e-08
PDX433	1	Copy number alteration	-	-	-	MDM4	-	-	-	-	-	-	-	-	1q32	1.1266	10	2.18344	1.63909e-08
PDX433	5	Copy number alteration	-	-	-	FGFR4	-	-	-	-	-	-	-	-	5q35	-1.3477	16	-2.54506	2.02688e-06
PDX433	5	Copy number alteration	-	-	-	FLT4	-	-	-	-	-	-	-	-	5q35	-1.2101	30	-2.31354	4.00855e-05
PDX433	8	Copy number alteration	-	-	-	WHSC1L1	-	-	-	-	-	-	-	-	8p11	2.4613	23	5.50713	0
PDX433	8	Copy number alteration	-	-	-	FGFR1	-	-	-	-	-	-	-	-	8p11	3.1804	18	9.06558	0
PDX433	8	Copy number alteration	-	-	-	EIF2C2	-	-	-	-	-	-	-	-	8q24	-1.0707	19	-2.10045	0.000410556
PDX433	8	Copy number alteration	-	-	-	RECQL4	-	-	-	-	-	-	-	-	8q24	-1.0707	21	-2.10045	0.000410556
PDX433	11	Copy number alteration	-	-	-	CCND1	-	-	-	-	-	-	-	-	11q13	2.6473	5	6.26494	0
PDX433	11	Copy number alteration	-	-	-	FGF19	-	-	-	-	-	-	-	-	11q13	2.6473	3	6.26494	0
PDX433	11	Copy number alteration	-	-	-	FGF4	-	-	-	-	-	-	-	-	11q13	2.6473	3	6.26494	0
PDX433	11	Copy number alteration	-	-	-	FGF3	-	-	-	-	-	-	-	-	11q13	2.6473	3	6.26494	0
PDX433	11	Copy number alteration	-	-	-	INPPL1	-	-	-	-	-	-	-	-	11q13	-1.0538	28	-2.07599	0.000438931
PDX433	11	Copy number alteration	-	-	-	PAK1	-	-	-	-	-	-	-	-	11q13	1.2303	14	2.34616	9.20286e-10
PDX433	12	Copy number alteration	-	-	-	RECQL	-	-	-	-	-	-	-	-	12p12	1.0022	14	2.00305	4.17735e-07
PDX433	12	Copy number alteration	-	-	-	KRAS	-	-	-	-	-	-	-	-	12p12	1.0022	4	2.00305	4.17735e-07
PDX433	14	Copy number alteration	-	-	-	NFKBIA	-	-	-	-	-	-	-	-	14q13	-1.1325	6	-2.19238	0.000191632
PDX433	16	Copy number alteration	-	-	-	CBFB	-	-	-	-	-	-	-	-	16q22	-1.222	6	-2.3327	3.14525e-05
PDX433	16	Copy number alteration	-	-	-	CTCF	-	-	-	-	-	-	-	-	16q22	-1.222	10	-2.3327	3.14525e-05
PDX433	16	Copy number alteration	-	-	-	CDH1	-	-	-	-	-	-	-	-	16q22	-1.222	16	-2.3327	3.14525e-05
PDX433	16	Copy number alteration	-	-	-	ANKRD11	-	-	-	-	-	-	-	-	16q24	-1.05215	11	-2.07362	0.000447978
PDX433	16	Copy number alteration	-	-	-	FANCA	-	-	-	-	-	-	-	-	16q24	-1.2252	43	-2.33788	3.14525e-05
PDX433	17	Copy number alteration	-	-	-	RAD51D	-	-	-	-	-	-	-	-	17q12	-1.1098	7	-2.15816	0.000232218
PDX433	17	Copy number alteration	-	-	-	CDK12	-	-	-	-	-	-	-	-	17q12	-1.1098	14	-2.15816	0.000232218
PDX433	17	Copy number alteration	-	-	-	ERBB2	-	-	-	-	-	-	-	-	17q12	-1.1098	27	-2.15816	0.000232218
PDX433	17	Copy number alteration	-	-	-	RARA	-	-	-	-	-	-	-	-	17q21	-1.1098	8	-2.15816	0.000232218
PDX433	17	Copy number alteration	-	-	-	STAT5B	-	-	-	-	-	-	-	-	17q21	-1.1098	18	-2.15816	0.000232218
PDX433	17	Copy number alteration	-	-	-	STAT5A	-	-	-	-	-	-	-	-	17q21	-1.1098	18	-2.15816	0.000232218
PDX433	17	Copy number alteration	-	-	-	STAT3	-	-	-	-	-	-	-	-	17q21	-1.1098	23	-2.15816	0.000232218
PDX433	17	Copy number alteration	-	-	-	EZH1	-	-	-	-	-	-	-	-	17q21	-1.1098	19	-2.15816	0.000232218
PDX433	19	Copy number alteration	-	-	-	STK11	-	-	-	-	-	-	-	-	19p13	-1.3331	9	-2.51943	2.53277e-06
PDX433	19	Copy number alteration	-	-	-	TCF3	-	-	-	-	-	-	-	-	19p13	-1.3331	18	-2.51943	2.53277e-06
PDX433	19	Copy number alteration	-	-	-	DOT1L	-	-	-	-	-	-	-	-	19p13	-1.3331	28	-2.51943	2.53277e-06
PDX433	19	Copy number alteration	-	-	-	G'-11	-	-	-	-	-	-	-	-	19p13	-1.3331	7	-2.51943	2.53277e-06
PDX433	19	Copy number alteration	-	-	-	DNMT1	-	-	-	-	-	-	-	-	19p13	-1.4008	40	-2.64048	5.26896e-07
PDX433	19	Copy number alteration	-	-	-	KEAP1	-	-	-	-	-	-	-	-	19p13	-1.4008	5	-2.64048	5.26896e-07
PDX433	19	Copy number alteration	-	-	-	CARM1	-	-	-	-	-	-	-	-	19p13	-1.4008	16	-2.64048	5.26896e-07
PDX433	19	Copy number alteration	-	-	-	SMARCA4	-	-	-	-	-	-	-	-	19p13	-1.4008	34	-2.64048	5.26896e-07
PDX433	19	Copy number alteration	-	-	-	NOTCH3	-	-	-	-	-	-	-	-	19p13	1.0973	33	2.13954	3.41753e-08
PDX433	19	Copy number alteration	-	-	-	BRD4	-	-	-	-	-	-	-	-	19p13	1.0973	19	2.13954	3.41753e-08
PDX433	19	Copy number alteration	-	-	-	BABAM1	-	-	-	-	-	-	-	-	19p13	1.5398	8	2.90754	3.00077e-14
PDX433	20	Copy number alteration	-	-	-	PTPRT	-	-	-	-	-	-	-	-	20q12	1.03515	32	2.04933	1.88316e-07
PDX433	22	Copy number alteration	-	-	-	CRKL	-	-	-	-	-	-	-	-	22q11	-1.0233	3	-2.03256	0.000683307
PDX433	22	Copy number alteration	-	-	-	MAPK1	-	-	-	-	-	-	-	-	22q11	-1.0233	8	-2.03256	0.000683307
PDX433	22	Copy number alteration	-	-	-	SMARCB1	-	-	-	-	-	-	-	-	22q11	-1.0233	9	-2.03256	0.000683307
PDX433	22	Copy number alteration	-	-	-	CHEK2	-	-	-	-	-	-	-	-	22q12	-1.0233	14	-2.03256	0.000683307
PDX433	22	Copy number alteration	-	-	-	NF2	-	-	-	-	-	-	-	-	22q12	-1.0233	16	-2.03256	0.000683307
PDX433	22	Copy number alteration	-	-	-	RAC2	-	-	-	-	-	-	-	-	22q13	-1.0233	6	-2.03256	0.000683307
PDX433	22	Copy number alteration	-	-	-	EP300	-	-	-	-	-	-	-	-	22q13	-1.0233	31	-2.03256	0.000683307
PDX433	X	Copy number alteration	-	-	-	CRLF2	-	-	-	-	-	-	-	-	Xp22	-1.0946	6	-2.13554	0.000270724
PDX433	X	Copy number alteration	-	-	-	RBM10	-	-	-	-	-	-	-	-	Xp11	-1.0036	24	-2.005	0.000956899
PDX433	X	Copy number alteration	-	-	-	ARAF	-	-	-	-	-	-	-	-	Xp11	-1.0036	15	-2.005	0.000956899
PDX433	X	Copy number alteration	-	-	-	GATA1	-	-	-	-	-	-	-	-	Xp11	-1.0036	5	-2.005	0.000956899
PDX446	1	nonsynonymous_SNV	27107219	A	T	ARID1A	exon20	NM_006015	c.6830A>T	p.D2277V	281	0	281	1	-	-	-	-	-
PDX446	1	nonsynonymous_SNV	162740150	C	G	DDR2	exon12	NM_006182	c.1352C>G	p.S451C	590	315	275	0.4661	-	-	-	-	-
PDX446	2	nonsynonymous_SNV	16082721	C	T	MYCN	exon2	NM_005378	c.535C>T	p.L179F	963	488	475	0.49325	-	-	-	-	-
PDX446	3	nonsynonymous_SNV	178917478	G	A	PIK3CA	exon3	NM_006218	c.353G>A	p.G118D	813	83	730	0.89791	-	-	-	-	-
PDX446	4	nonsynonymous_SNV	187521435	T	C	FAT1	exon22	NM_005245	c.11720A>G	p.N3907S	381	148	232	0.60892	-	-	-	-	-
PDX446	5	nonsynonymous_SNV	236649	C	T	SDHA	exon10	NM_004168	c.1367C>T	p.S456L	1816	1110	706	0.38877	-	-	-	-	-
PDX446	5	nonsynonymous_SNV	236678	G	A	SDHA	exon10	NM_004168	c.1396G>A	p.A466T	1609	907	702	0.4363	-	-	-	-	-
PDX446	5	nonsynonymous_SNV	31526741	G	A	DROSHA	exon4	NM_013235	c.299C>T	p.P100L	801	444	357	0.44569	-	-	-	-	-
PDX446	5	nonsynonymous_SNV	176638686	C	T	NSD1	exon5	NM_022455	c.3286C>T	p.H1096Y	444	240	203	0.45721	-	-	-	-	-
PDX446	6	nonsynonymous_SNV	26056575	C	T	HIST1H1C	exon1	NM_005319	c.82G>A	p.A28T	290	154	136	0.46897	-	-	-	-	-
PDX446	6	nonsynonymous_SNV	93965617	C	T	EPHA7	exon13	NM_004440	c.2311G>A	p.V771I	505	253	252	0.49901	-	-	-	-	-
PDX446	6	nonsynonymous_SNV	157522485	C	T	ARID1B	exon18	NM_020732	c.4757C>T	p.T1586M	1040	513	525	0.50481	-	-	-	-	-
PDX446	6	nonsynonymous_SNV	161771157	T	G	PARK2	exon12	NM_004562	c.1372A>C	p.M458L	617	321	296	0.47974	-	-	-	-	-
PDX446	9	nonsynonymous_SNV	27158085	A	C	TEK	exon2	NM_000459	c.309A>C	p.E103D	251	0	251	1	-	-	-	-	-
PDX446	10	splicing	89720650	G	C	PTEN	exon8	NM_000314	c.802-1G>C		77	1	72	0.93506	-	-	-	-	-
PDX446	11	nonsynonymous_SNV	102201850	G	A	BIRC3	exon7	NM_182962	c.1202G>A	p.R401K	82	0	82	1	-	-	-	-	-
PDX446	11	nonsynonymous_SNV	102206838	C	G	BIRC3	exon8	NM_182962	c.1466C>G	p.S489C	130	105	25	0.19231	-	-	-	-	-
PDX446	14	nonsynonymous_SNV	95562768	C	T	DICER1	exon24	NM_030621	c.4489G>A	p.D1497N	352	145	206	0.58523	-	-	-	-	-
PDX446	16	nonsynonymous_SNV	3640461	G	A	SLX4	exon12	NM_032444	c.3178C>T	p.R1060W	1075	577	497	0.46233	-	-	-	-	-
PDX446	16	nonsynonymous_SNV	3656645	A	G	SLX4	exon3	NM_032444	c.590T>C	p.V197A	952	498	454	0.47689	-	-	-	-	-
PDX446	16	nonsynonymous_SNV	56878469	C	T	NUP93	exon22	NM_014669	c.2408C>T	p.T803M	404	215	189	0.46782	-	-	-	-	-
PDX446	16	nonsynonymous_SNV	68855966	G	A	CDH1	exon12	NM_004360	c.1774G>A	p.A592T	329	165	164	0.49848	-	-	-	-	-
PDX446	16	nonsynonymous_SNV	72821916	T	C	ZFHX3	exon10	NM_006885	c.10259A>G	p.K3420R	638	355	282	0.44201	-	-	-	-	-
PDX446	17	nonsynonymous_SNV	12011197	G	A	MAP2K4	exon5	NM_003010	c.604G>A	p.E202K	117	0	117	1	-	-	-	-	-
PDX446	17	nonsynonymous_SNV	17127319	G	A	FLCN	exon6	NM_144997	c.535C>T	p.R179W	369	0	369	1	-	-	-	-	-
PDX446	17	nonsynonymous_SNV	70117608	A	G	SOX9	exon1	NM_000346	c.76A>G	p.M26V	1107	689	418	0.3776	-	-	-	-	-
PDX446	19	nonsynonymous_SNV	36209047	G	C	MLL4	exon1	NM_014727	c.127G>C	p.V43L	529	316	213	0.40265	-	-	-	-	-
PDX446	19	nonsynonymous_SNV	40762904	A	C	AKT2	exon3	NM_001626	c.104T>G	p.F35C	617	344	273	0.44246	-	-	-	-	-
PDX446	20	nonsynonymous_SNV	57485820	G	A	G'-S	exon13	NM_000516	c.1121G>A	p.R374H	583	218	365	0.62607	-	-	-	-	-
PDX446	10	frameshift_insertion	8115928	C	CA	GATA3	exon6	NM_002051	c.1275dupA	p.P425fs	601	364	237	0.39434	-	-	-	-	-
PDX446	6	nonframeshift_insertion	20402833	A	AGCG	E2F3	exon1	NM_001949	c.370_371insGCG	p.S124_G125insG	606	439	165	0.27228	-	-	-	-	-
PDX446	1	Copy number alteration	-	-	-	PIK3CD	-	-	-	-	-	-	-	-	1p36	-1.57702	22	-2.98353	2.438e-10
PDX446	1	Copy number alteration	-	-	-	ID3	-	-	-	-	-	-	-	-	1p36	-1.2824	2	-2.43243	2.86221e-07
PDX446	1	Copy number alteration	-	-	-	ARID1A	-	-	-	-	-	-	-	-	1p36	-1.02587	20	-2.03619	4.42527e-05
PDX446	1	Copy number alteration	-	-	-	SESN2	-	-	-	-	-	-	-	-	1p35	-1.647	10	-3.13182	3.77084e-11
PDX446	3	Copy number alteration	-	-	-	MST1	-	-	-	-	-	-	-	-	3p21	-1.0337	18	-2.04727	3.97466e-05
PDX446	3	Copy number alteration	-	-	-	MST1R	-	-	-	-	-	-	-	-	3p21	-1.8775	20	-3.67438	5.32178e-14
PDX446	3	Copy number alteration	-	-	-	MITF	-	-	-	-	-	-	-	-	3p13	-1.0503	10	-2.07096	3.0022e-05
PDX446	3	Copy number alteration	-	-	-	FOXP1	-	-	-	-	-	-	-	-	3p13	-1.0503	16	-2.07096	3.0022e-05
PDX446	3	Copy number alteration	-	-	-	RYBP	-	-	-	-	-	-	-	-	3p13	-1.0503	4	-2.07096	3.0022e-05
PDX446	3	Copy number alteration	-	-	-	SHQ1	-	-	-	-	-	-	-	-	3p13	-1.0503	11	-2.07096	3.0022e-05
PDX446	3	Copy number alteration	-	-	-	PPP4R2	-	-	-	-	-	-	-	-	3p13	-1.0503	9	-2.07096	3.0022e-05
PDX446	3	Copy number alteration	-	-	-	PRKCI	-	-	-	-	-	-	-	-	3q26	2.004	18	4.01111	2.92676e-11
PDX446	3	Copy number alteration	-	-	-	PIK3CA	-	-	-	-	-	-	-	-	3q26	2.004	20	4.01111	2.92676e-11
PDX446	9	Copy number alteration	-	-	-	CDKN2Ap16INK4A	-	-	-	-	-	-	-	-	9p21	-2.9441	3	-7.69595	7.37385e-33
PDX446	9	Copy number alteration	-	-	-	CDKN2Ap14ARF	-	-	-	-	-	-	-	-	9p21	-2.9441	1	-7.69595	7.37385e-33
PDX446	9	Copy number alteration	-	-	-	CDKN2B	-	-	-	-	-	-	-	-	9p21	-2.9441	2	-7.69595	7.37385e-33
PDX446	11	Copy number alteration	-	-	-	RPS6KB2	-	-	-	-	-	-	-	-	11q13	-1.0796	15	-2.11345	2.21542e-05
PDX446	14	Copy number alteration	-	-	-	PRKD1	-	-	-	-	-	-	-	-	14q12	1.7999	18	3.48196	4.22705e-09
PDX446	14	Copy number alteration	-	-	-	NFKBIA	-	-	-	-	-	-	-	-	14q13	1.7999	6	3.48196	4.22705e-09
PDX446	14	Copy number alteration	-	-	-	NKX2-1	-	-	-	-	-	-	-	-	14q13	1.7999	3	3.48196	4.22705e-09
PDX446	14	Copy number alteration	-	-	-	FOXA1	-	-	-	-	-	-	-	-	14q21	1.7999	2	3.48196	4.22705e-09
PDX446	17	Copy number alteration	-	-	-	FLCN	-	-	-	-	-	-	-	-	17p11	-1.2809	11	-2.42991	2.86221e-07
PDX450	1	nonsynonymous_SNV	16202949	C	G	SPEN	exon3	NM_015001	c.657C>G	p.I219M	251	122	129	0.51394	-	-	-	-	-
PDX450	1	stopgain_SNV	16203049	C	T	SPEN	exon3	NM_015001	c.757C>T	p.Q253*	254	116	137	0.53937	-	-	-	-	-
PDX450	1	nonsynonymous_SNV	43814539	G	T	MPL	exon9	NM_005373	c.1334G>T	p.R445L	347	172	175	0.50432	-	-	-	-	-
PDX450	3	nonsynonymous_SNV	72428217	C	G	RYBP	exon3	NM_012234	c.378G>C	p.K126N	916	624	292	0.31878	-	-	-	-	-
PDX450	3	stopgain_SNV	169999038	C	T	PRKCI	exon10	NM_002740	c.967C>T	p.Q323*	326	219	107	0.32822	-	-	-	-	-
PDX450	3	nonsynonymous_SNV	178936091	G	A	PIK3CA	exon10	NM_006218	c.1633G>A	p.E545K	1257	892	363	0.28878	-	-	-	-	-
PDX450	4	nonsynonymous_SNV	66356149	A	T	EPHA5	exon5	NM_004439	c.1348T>A	p.L450M	681	464	217	0.31865	-	-	-	-	-
PDX450	5	nonsynonymous_SNV	56177843	C	G	MAP3K1	exon14	NM_005921	c.2816C>G	p.S939C	475	247	228	0.48	-	-	-	-	-
PDX450	5	nonsynonymous_SNV	149512407	G	A	PDGFRB	exon7	NM_002609	c.1033C>T	p.P345S	1204	635	569	0.47259	-	-	-	-	-
PDX450	5	nonsynonymous_SNV	176523100	G	C	FGFR4	exon14	NM_213647	c.1864G>C	p.E622Q	1165	942	222	0.19056	-	-	-	-	-
PDX450	6	nonsynonymous_SNV	26197187	C	T	HIST1H3D	exon2	NM_003530	c.292G>A	p.E98K	1117	897	220	0.19696	-	-	-	-	-
PDX450	6	nonsynonymous_SNV	29910340	A	G	HLA-A	exon1	NM_001242758	c.10A>G	p.M4V	2673	2200	473	0.17695	-	-	-	-	-
PDX450	6	nonsynonymous_SNV	29910699	G	A	HLA-A	exon2	NM_001242758	c.239G>A	p.G80E	2859	2607	252	0.08814	-	-	-	-	-
PDX450	6	nonsynonymous_SNV	29911284	T	C	HLA-A	exon3	NM_001242758	c.583T>C	p.Y195H	701	519	182	0.25963	-	-	-	-	-
PDX450	6	nonsynonymous_SNV	152419926	A	G	ESR1	exon9	NM_001122740	c.1613A>G	p.D538G	762	508	254	0.33333	-	-	-	-	-
PDX450	10	nonsynonymous_SNV	114917791	G	C	TCF7L2	exon12	NM_001146274	c.1281G>C	p.K427N	456	303	153	0.33553	-	-	-	-	-
PDX450	12	nonsynonymous_SNV	102813337	C	T	IGF1	exon3	NM_001111285	c.352G>A	p.A118T	730	509	221	0.30274	-	-	-	-	-
PDX450	13	nonsynonymous_SNV	103498672	C	T	ERCC5	exon1	NM_000123	c.56C>T	p.P19L	336	5	331	0.98512	-	-	-	-	-
PDX450	14	nonsynonymous_SNV	38061196	G	C	FOXA1	exon2	NM_004496	c.793C>G	p.R265G	1737	839	895	0.51526	-	-	-	-	-
PDX450	14	nonsynonymous_SNV	81609879	G	C	TSHR	exon10	NM_000369	c.1477G>C	p.G493R	474	298	175	0.3692	-	-	-	-	-
PDX450	16	stopgain_SNV	72830412	G	A	ZFHX3	exon9	NM_006885	c.6169C>T	p.Q2057*	343	192	150	0.43732	-	-	-	-	-
PDX450	17	nonsynonymous_SNV	41246812	A	C	BRCA1	exon10	NM_007294	c.736T>G	p.L246V	604	309	295	0.48841	-	-	-	-	-
PDX450	17	nonsynonymous_SNV	56436127	C	T	RNF43	exon9	NM_017763	c.1010G>A	p.R337Q	1012	488	524	0.51779	-	-	-	-	-
PDX450	19	nonsynonymous_SNV	42797335	C	G	CIC	exon15	NM_015125	c.3697C>G	p.P1233A	1623	1272	350	0.21565	-	-	-	-	-
PDX450	20	nonsynonymous_SNV	39729945	C	G	TOP1	exon13	NM_003286	c.1260C>G	p.I420M	877	711	166	0.18928	-	-	-	-	-
PDX450	X	nonsynonymous_SNV	39932786	G	C	BCOR	exon4	NM_001123385	c.1813C>G	p.P605A	1939	1483	454	0.23414	-	-	-	-	-
PDX450	16	frameshift_insertion	68847386	G	GA	CDH1	exon9	NM_004360	c.1309dupA	p.L436fs	318	38	280	0.8805	-	-	-	-	-
PDX450	9	nonframeshift_deletion	101867537	TGGCGGCGGC	T	TGFBR1	exon1	NM_004612	c.51_59delGGCGGCGGC	p.17_20del	197	127	68	0.34518	-	-	-	-	-
PDX450	X	nonframeshift_insertion	15841230	C	CAGCCGG	ZRSR2	exon11	NM_005089	c.1314_1315insAGCCGG	p.G438_S439insSR	913	704	205	0.22453	-	-	-	-	-
PDX450	13	nonframeshift_insertion	110436296	A	ACGG	IRS2	exon1	NM_003749	c.2104_2105insCCG	p.V702_P703insA	848	416	427	0.50354	-	-	-	-	-
PDX450	16	nonframeshift_insertion	30134493	T	TCCCCGC	MAPK3	exon1	NM_002746	c.37_38insGCGGGG	p.E13_P14insGG	1170	899	270	0.23077	-	-	-	-	-
PDX450	1	Copy number alteration	-	-	-	PIK3CD	-	-	-	-	-	-	-	-	1p36	-1.30045	22	-2.46305	4.72165e-05
PDX450	1	Copy number alteration	-	-	-	INSRR	-	-	-	-	-	-	-	-	1q23	1.0387	1	2.05438	0.00605899
PDX450	1	Copy number alteration	-	-	-	NTRK1	-	-	-	-	-	-	-	-	1q23	1.0387	12	2.05438	0.00605899
PDX450	6	Copy number alteration	-	-	-	TAP2	-	-	-	-	-	-	-	-	6p21	1.00226	11	2.00314	0.00813491
PDX450	6	Copy number alteration	-	-	-	TAP1	-	-	-	-	-	-	-	-	6p21	1.0343	11	2.04812	0.00605899
PDX450	10	Copy number alteration	-	-	-	PTEN	-	-	-	-	-	-	-	-	10q23	-2.84086	9	-7.16445	1.10805e-23
PDX450	16	Copy number alteration	-	-	-	PLCG2	-	-	-	-	-	-	-	-	16q23	-1.85603	32	-3.62009	2.1947e-10
PDX450	16	Copy number alteration	-	-	-	ANKRD11	-	-	-	-	-	-	-	-	16q24	-2.00422	11	-4.01171	5.31398e-12
PDX450	16	Copy number alteration	-	-	-	FANCA	-	-	-	-	-	-	-	-	16q24	-2.35262	43	-5.1075	2.09097e-16
PDX450	17	Copy number alteration	-	-	-	TP53	-	-	-	-	-	-	-	-	17p13	-1.009	10	-2.01252	0.00201726
PDX450	17	Copy number alteration	-	-	-	ALOX12B	-	-	-	-	-	-	-	-	17p13	-1.009	15	-2.01252	0.00201726
PDX450	17	Copy number alteration	-	-	-	AURKB	-	-	-	-	-	-	-	-	17p13	-1.009	8	-2.01252	0.00201726
PDX450	17	Copy number alteration	-	-	-	FLCN	-	-	-	-	-	-	-	-	17p11	-1.0968	11	-2.1388	0.000714256
PDX450	19	Copy number alteration	-	-	-	STK11	-	-	-	-	-	-	-	-	19p13	-1.0859	9	-2.1227	0.000731074
PDX450	19	Copy number alteration	-	-	-	TCF3	-	-	-	-	-	-	-	-	19p13	-1.0859	18	-2.1227	0.000731074
PDX450	19	Copy number alteration	-	-	-	MAP2K2	-	-	-	-	-	-	-	-	19p13	-1.1548	11	-2.22653	0.000325118
PDX450	19	Copy number alteration	-	-	-	PTPRS	-	-	-	-	-	-	-	-	19p13	-1.1548	37	-2.22653	0.000325118
PDX450	19	Copy number alteration	-	-	-	INSR	-	-	-	-	-	-	-	-	19p13	-1.12463	22	-2.18045	0.000492001
PDX450	19	Copy number alteration	-	-	-	KEAP1	-	-	-	-	-	-	-	-	19p13	-1.2736	5	-2.41764	4.8835e-05
PDX450	19	Copy number alteration	-	-	-	CARM1	-	-	-	-	-	-	-	-	19p13	-1.2736	16	-2.41764	4.8835e-05
PDX450	19	Copy number alteration	-	-	-	SMARCA4	-	-	-	-	-	-	-	-	19p13	-1.2736	34	-2.41764	4.8835e-05
BB3RC31	4	nonsynonymous_SNV	1806642	A	G	FGFR3	exon10	NM_000142	c.1358A>G	p.N453S	3048	1744	1304	0.42782	-	-	-	-	-
BB3RC31	4	nonsynonymous_SNV	55131118	C	T	PDGFRA	exon5	NM_006206	c.661C>T	p.L221F	328	123	205	0.625	-	-	-	-	-
BB3RC31	5	nonsynonymous_SNV	86564332	G	T	RASA1	exon1	NM_002890	c.64G>T	p.G22C	472	165	307	0.65042	-	-	-	-	-
BB3RC31	5	nonsynonymous_SNV	112177737	A	C	APC	exon16	NM_000038	c.6446A>C	p.H2149P	166	109	57	0.34337	-	-	-	-	-
BB3RC31	5	nonsynonymous_SNV	112178919	G	T	APC	exon16	NM_000038	c.7628G>T	p.R2543M	181	115	66	0.36464	-	-	-	-	-
BB3RC31	6	nonsynonymous_SNV	117650507	T	C	ROS1	exon32	NM_002944	c.5351A>G	p.Y1784C	132	0	132	1	-	-	-	-	-
BB3RC31	7	nonsynonymous_SNV	50367284	A	T	IKZF1	exon3	NM_006060	c.91A>T	p.M31L	605	441	164	0.27107	-	-	-	-	-
BB3RC31	9	nonsynonymous_SNV	8375964	C	T	PTPRD	exon39	NM_002839	c.4633G>A	p.D1545N	130	75	55	0.42308	-	-	-	-	-
BB3RC31	11	nonsynonymous_SNV	71948548	G	A	INPPL1	exon26	NM_001567	c.3260G>A	p.G1087D	2459	847	1610	0.65474	-	-	-	-	-
BB3RC31	17	nonsynonymous_SNV	37871606	A	G	ERBB2	exon10	NM_004448	c.1216A>G	p.I406V	1796	1521	275	0.15312	-	-	-	-	-
BB3RC31	17	nonsynonymous_SNV	56435806	C	A	RNF43	exon9	NM_017763	c.1331G>T	p.S444I	937	761	175	0.18677	-	-	-	-	-
BB3RC31	19	nonsynonymous_SNV	42753668	G	A	ERF	exon4	NM_006494	c.596C>T	p.P199L	1374	712	662	0.4818	-	-	-	-	-
BB3RC31	19	nonsynonymous_SNV	42791822	G	C	CIC	exon5	NM_015125	c.708G>C	p.E236D	1015	773	240	0.23645	-	-	-	-	-
BB3RC31	22	nonsynonymous_SNV	29099530	A	C	CHEK2	exon8	NM_007194	c.871T>G	p.F291V	99	55	44	0.44444	-	-	-	-	-
BB3RC31	X	nonsynonymous_SNV	53223766	C	T	KDM5C	exon23	NM_004187	c.3593G>A	p.G1198E	920	675	245	0.2663	-	-	-	-	-
BB3RC31	4	frameshift_deletion	187539115	AAGTTCCTTTAAAGT	A	FAT1	exon10	NM_005245	c.8611_8624delACTTTAAAGGAACT	p.T2871fs	383	298	82	0.2141	-	-	-	-	-
BB3RC31	6	frameshift_deletion	29911318	CG	C	HLA-A	exon3	NM_001242758	c.618delG	p.T206fs	723	386	196	0.27109	-	-	-	-	-
BB3RC31	5	nonframeshift_deletion	79950708	TGCAGCGGCC	T	MSH3	exon1	NM_002439	c.163_171delGCAGCGGCC	p.55_57del	955	375	307	0.32147	-	-	-	-	-
BB3RC31	13	frameshift_deletion	21619942	TTCTGATAAGG	T	LATS2	exon2	NM_014572	c.214_223delCCTTATCAGA	p.P72fs	970	858	110	0.1134	-	-	-	-	-
BB3RC31	13	splicing	32936831	G	GC	BRCA2	exon17	NM_000059	c.7976+1->C		210	10	200	0.95238	-	-	-	-	-
BB3RC31	1	Copy number alteration	-	-	-	TNFRSF14	-	-	-	-	-	-	-	-	1p36	-3.5502	8	-11.7143	4.52442e-32
BB3RC31	1	Copy number alteration	-	-	-	ELF3	-	-	-	-	-	-	-	-	1q32	1.3245	8	2.50446	4.10388e-07
BB3RC31	3	Copy number alteration	-	-	-	MST1R	-	-	-	-	-	-	-	-	3p21	-1.0096	20	-2.01335	0.0169294
BB3RC31	3	Copy number alteration	-	-	-	BAP1	-	-	-	-	-	-	-	-	3p21	-1.1748	17	-2.25762	0.00416336
BB3RC31	3	Copy number alteration	-	-	-	MITF	-	-	-	-	-	-	-	-	3p13	-1.5934	10	-3.0176	1.58125e-05
BB3RC31	3	Copy number alteration	-	-	-	FOXP1	-	-	-	-	-	-	-	-	3p13	-1.5934	16	-3.0176	1.58125e-05
BB3RC31	3	Copy number alteration	-	-	-	RYBP	-	-	-	-	-	-	-	-	3p13	-1.5934	4	-3.0176	1.58125e-05
BB3RC31	3	Copy number alteration	-	-	-	SHQ1	-	-	-	-	-	-	-	-	3p13	-1.5934	11	-3.0176	1.58125e-05
BB3RC31	3	Copy number alteration	-	-	-	PPP4R2	-	-	-	-	-	-	-	-	3p13	-1.5934	9	-3.0176	1.58125e-05
BB3RC31	4	Copy number alteration	-	-	-	FGFR3	-	-	-	-	-	-	-	-	4p16	1.456	15	2.74347	3.4462e-08
BB3RC31	5	Copy number alteration	-	-	-	CSF1R	-	-	-	-	-	-	-	-	5q32	-1.1037	21	-2.14905	0.00756734
BB3RC31	5	Copy number alteration	-	-	-	PDGFRB	-	-	-	-	-	-	-	-	5q32	-1.1037	22	-2.14905	0.00756734
BB3RC31	5	Copy number alteration	-	-	-	FGFR4	-	-	-	-	-	-	-	-	5q35	-1.3863	16	-2.61407	0.00022338
BB3RC31	5	Copy number alteration	-	-	-	FLT4	-	-	-	-	-	-	-	-	5q35	-1.17512	30	-2.25812	0.00416336
BB3RC31	6	Copy number alteration	-	-	-	PRDM1	-	-	-	-	-	-	-	-	6q21	-1.4417	7	-2.71641	0.000126478
BB3RC31	6	Copy number alteration	-	-	-	SESN1	-	-	-	-	-	-	-	-	6q21	-1.4417	10	-2.71641	0.000126478
BB3RC31	6	Copy number alteration	-	-	-	FYN	-	-	-	-	-	-	-	-	6q21	-1.4417	11	-2.71641	0.000126478
BB3RC31	6	Copy number alteration	-	-	-	ROS1	-	-	-	-	-	-	-	-	6q22	-1.4417	41	-2.71641	0.000126478
BB3RC31	7	Copy number alteration	-	-	-	CARD11	-	-	-	-	-	-	-	-	7p22	1.326	24	2.50707	4.10388e-07
BB3RC31	8	Copy number alteration	-	-	-	NKX3-1	-	-	-	-	-	-	-	-	8p21	-1.0446	2	-2.06279	0.0146498
BB3RC31	8	Copy number alteration	-	-	-	DUSP4	-	-	-	-	-	-	-	-	8p12	-1.0446	4	-2.06279	0.0146498
BB3RC31	8	Copy number alteration	-	-	-	SOX17	-	-	-	-	-	-	-	-	8q11	1.3494	2	2.54806	3.29117e-07
BB3RC31	8	Copy number alteration	-	-	-	LYN	-	-	-	-	-	-	-	-	8q12	1.0696	12	2.09885	2.66981e-05
BB3RC31	8	Copy number alteration	-	-	-	PREX2	-	-	-	-	-	-	-	-	8q13	1.0696	40	2.09885	2.66981e-05
BB3RC31	8	Copy number alteration	-	-	-	PRDM14	-	-	-	-	-	-	-	-	8q13	1.0696	7	2.09885	2.66981e-05
BB3RC31	8	Copy number alteration	-	-	-	TCEB1	-	-	-	-	-	-	-	-	8q21	1.0696	3	2.09885	2.66981e-05
BB3RC31	8	Copy number alteration	-	-	-	NBN	-	-	-	-	-	-	-	-	8q21	1.08617	16	2.1231	2.43955e-05
BB3RC31	8	Copy number alteration	-	-	-	MYC	-	-	-	-	-	-	-	-	8q24	1.5101	3	2.8483	1.23102e-08
BB3RC31	9	Copy number alteration	-	-	-	CDKN2Ap16INK4A	-	-	-	-	-	-	-	-	9p21	-1.37107	3	-2.58662	0.000280866
BB3RC31	9	Copy number alteration	-	-	-	CDKN2Ap14ARF	-	-	-	-	-	-	-	-	9p21	-1.7457	1	-3.35358	1.06433e-06
BB3RC31	9	Copy number alteration	-	-	-	PAX5	-	-	-	-	-	-	-	-	9p13	-1.156	10	-2.22839	0.00529783
BB3RC31	10	Copy number alteration	-	-	-	RET	-	-	-	-	-	-	-	-	10q11	-1.06824	20	-2.09687	0.0113266
BB3RC31	11	Copy number alteration	-	-	-	TIMM8B	-	-	-	-	-	-	-	-	11q23	-1.4098	1	-2.657	0.000188953
BB3RC31	11	Copy number alteration	-	-	-	SDHD	-	-	-	-	-	-	-	-	11q23	-1.4098	4	-2.657	0.000188953
BB3RC31	14	Copy number alteration	-	-	-	AKT1	-	-	-	-	-	-	-	-	14q32	-1.1766	13	-2.26043	0.00416336
BB3RC31	15	Copy number alteration	-	-	-	IGF1R	-	-	-	-	-	-	-	-	15q26	1.8957	21	3.72102	4.72622e-13
BB3RC31	17	Copy number alteration	-	-	-	FLCN	-	-	-	-	-	-	-	-	17p11	-1.22976	11	-2.34529	0.00208512
BB3RC31	20	Copy number alteration	-	-	-	RTEL1	-	-	-	-	-	-	-	-	20q13	1.0499	34	2.07039	3.67248e-05
BB3RC31	X	Copy number alteration	-	-	-	CRLF2	-	-	-	-	-	-	-	-	Xp22	-1.7867	6	-3.45025	4.86252e-07
BB3RC31	X	Copy number alteration	-	-	-	ZRSR2	-	-	-	-	-	-	-	-	Xp22	-1.7867	11	-3.45025	4.86252e-07
BB3RC31	X	Copy number alteration	-	-	-	RBM10	-	-	-	-	-	-	-	-	Xp11	-1.2801	24	-2.42856	0.00100452
BB3RC31	X	Copy number alteration	-	-	-	ARAF	-	-	-	-	-	-	-	-	Xp11	-1.2801	15	-2.42856	0.00100452
BB3RC31	X	Copy number alteration	-	-	-	GATA1	-	-	-	-	-	-	-	-	Xp11	-1.2801	5	-2.42856	0.00100452
BB3RC31	X	Copy number alteration	-	-	-	FAM58A	-	-	-	-	-	-	-	-	Xq28	-1.4243	5	-2.68384	0.000161846
BB6RC39	1	nonsynonymous_SNV	120612013	G	A	NOTCH2	exon1	NM_024408	c.8C>T	p.A3V	100	89	11	0.11	-	-	-	-	-
BB6RC39	1	nonsynonymous_SNV	120612014	C	A	NOTCH2	exon1	NM_024408	c.7G>T	p.A3S	99	88	11	0.11111	-	-	-	-	-
BB6RC39	2	nonsynonymous_SNV	29446353	C	G	ALK	exon20	NM_004304	c.3214G>C	p.E1072Q	1276	971	304	0.23824	-	-	-	-	-
BB6RC39	2	nonsynonymous_SNV	212812242	C	T	ERBB4	exon3	NM_005235	c.334G>A	p.E112K	236	160	76	0.32203	-	-	-	-	-
BB6RC39	3	nonsynonymous_SNV	49412973	C	T	RHOA	exon2	NM_001664	c.50G>A	p.G17E	297	136	161	0.54209	-	-	-	-	-
BB6RC39	3	nonsynonymous_SNV	52623229	G	A	PBRM1	exon19	NM_018313	c.2822C>T	p.S941L	158	73	85	0.53797	-	-	-	-	-
BB6RC39	3	nonsynonymous_SNV	89259536	G	C	EPHA3	exon3	NM_005233	c.680G>C	p.R227T	401	290	110	0.27431	-	-	-	-	-
BB6RC39	3	nonsynonymous_SNV	134851787	C	T	EPHB1	exon5	NM_004441	c.1193C>T	p.A398V	759	567	192	0.25296	-	-	-	-	-
BB6RC39	3	nonsynonymous_SNV	142185171	C	T	ATR	exon40	NM_001184	c.6892G>A	p.D2298N	332	258	74	0.22289	-	-	-	-	-
BB6RC39	3	stopgain_SNV	142281637	C	A	ATR	exon4	NM_001184	c.607G>T	p.E203*	465	343	122	0.26237	-	-	-	-	-
BB6RC39	3	nonsynonymous_SNV	178936091	G	A	PIK3CA	exon10	NM_006218	c.1633G>A	p.E545K	742	387	355	0.47844	-	-	-	-	-
BB6RC39	4	nonsynonymous_SNV	1980562	C	T	WHSC1	exon22	NM_001042424	c.4024C>T	p.P1342S	776	545	230	0.29639	-	-	-	-	-
BB6RC39	5	nonsynonymous_SNV	112175057	C	G	APC	exon16	NM_000038	c.3766C>G	p.Q1256E	110	81	29	0.26364	-	-	-	-	-
BB6RC39	5	nonsynonymous_SNV	176637444	G	A	NSD1	exon5	NM_022455	c.2044G>A	p.E682K	368	184	184	0.5	-	-	-	-	-
BB6RC39	5	nonsynonymous_SNV	180048231	G	A	FLT4	exon14	NM_182925	c.2042C>T	p.T681M	1508	1155	352	0.23342	-	-	-	-	-
BB6RC39	6	nonsynonymous_SNV	26056650	C	G	HIST1H1C	exon1	NM_005319	c.7G>C	p.E3Q	227	186	41	0.18062	-	-	-	-	-
BB6RC39	6	nonsynonymous_SNV	27839778	C	T	HIST1H3I	exon1	NM_003533	c.316G>A	p.E106K	892	721	170	0.19058	-	-	-	-	-
BB6RC39	6	nonsynonymous_SNV	30670637	G	C	MDC1	exon13	NM_014641	c.5883C>G	p.F1961L	609	476	133	0.21839	-	-	-	-	-
BB6RC39	6	nonsynonymous_SNV	30671535	G	C	MDC1	exon10	NM_014641	c.5425C>G	p.Q1809E	1183	930	252	0.21302	-	-	-	-	-
BB6RC39	6	nonsynonymous_SNV	89790641	G	A	PNRC1	exon1	NM_006813	c.28G>A	p.E10K	2128	1283	845	0.39709	-	-	-	-	-
BB6RC39	7	nonsynonymous_SNV	74105383	G	A	GTF2I	exon3	NM_032999	c.178G>A	p.E60K	309	218	91	0.2945	-	-	-	-	-
BB6RC39	7	nonsynonymous_SNV	140439730	C	T	BRAF	exon17	NM_004333	c.2009G>A	p.G670E	390	267	123	0.31538	-	-	-	-	-
BB6RC39	7	nonsynonymous_SNV	148516722	T	C	EZH2	exon9	NM_004456	c.965A>G	p.N322S	312	239	73	0.23397	-	-	-	-	-
BB6RC39	7	nonsynonymous_SNV	151874050	T	G	MLL3	exon38	NM_170606	c.8488A>C	p.N2830H	437	152	285	0.65217	-	-	-	-	-
BB6RC39	8	nonsynonymous_SNV	38146958	C	G	WHSC1L1	exon18	NM_023034	c.3184G>C	p.E1062Q	834	634	200	0.23981	-	-	-	-	-
BB6RC39	8	nonsynonymous_SNV	38205065	C	T	WHSC1L1	exon2	NM_023034	c.625G>A	p.E209K	785	589	196	0.24968	-	-	-	-	-
BB6RC39	8	nonsynonymous_SNV	68965334	G	T	PREX2	exon9	NM_024870	c.946G>T	p.D316Y	506	409	97	0.1917	-	-	-	-	-
BB6RC39	8	nonsynonymous_SNV	70967572	G	A	PRDM14	exon7	NM_024504	c.1451C>T	p.S484F	508	395	112	0.22047	-	-	-	-	-
BB6RC39	9	nonsynonymous_SNV	5126343	G	A	JAK2	exon24	NM_004972	c.3188G>A	p.R1063H	127	73	54	0.4252	-	-	-	-	-
BB6RC39	9	nonsynonymous_SNV	5126702	G	C	JAK2	exon25	NM_004972	c.3310G>C	p.E1104Q	151	83	68	0.45033	-	-	-	-	-
BB6RC39	9	nonsynonymous_SNV	80409453	C	G	G'-Q	exon5	NM_002072	c.661G>C	p.E221Q	259	243	16	0.06178	-	-	-	-	-
BB6RC39	9	nonsynonymous_SNV	98009752	A	C	FANCC	exon3	NM_000136	c.212T>G	p.L71W	228	77	151	0.66228	-	-	-	-	-
BB6RC39	9	nonsynonymous_SNV	139405251	G	A	NOTCH1	exon17	NM_017617	c.2594C>T	p.T865I	856	580	276	0.32243	-	-	-	-	-
BB6RC39	11	nonsynonymous_SNV	67196625	G	C	RPS6KB2	exon3	NM_003952	c.154G>C	p.E52Q	717	557	160	0.22315	-	-	-	-	-
BB6RC39	11	nonsynonymous_SNV	69633620	C	G	FGF3	exon1	NM_005247	c.82G>C	p.D28H	1010	864	146	0.14455	-	-	-	-	-
BB6RC39	11	nonsynonymous_SNV	118352769	G	A	MLL	exon7	NM_001197104	c.3974G>A	p.S1325N	177	84	93	0.52542	-	-	-	-	-
BB6RC39	12	nonsynonymous_SNV	49431790	C	G	MLL2	exon34	NM_003482	c.9349G>C	p.E3117Q	880	659	221	0.25114	-	-	-	-	-
BB6RC39	12	nonsynonymous_SNV	133219537	C	G	POLE	exon36	NM_006231	c.4597G>C	p.E1533Q	1012	751	261	0.25791	-	-	-	-	-
BB6RC39	13	nonsynonymous_SNV	110437376	G	C	IRS2	exon1	NM_003749	c.1025C>G	p.S342W	859	569	290	0.3376	-	-	-	-	-
BB6RC39	15	nonsynonymous_SNV	88799351	A	G	NTRK3	exon3	NM_001012338	c.34T>C	p.F12L	387	140	247	0.63824	-	-	-	-	-
BB6RC39	17	nonsynonymous_SNV	7577099	C	G	TP53	exon8	NM_000546	c.839G>C	p.R280T	394	1	393	0.99746	-	-	-	-	-
BB6RC39	17	nonsynonymous_SNV	7579340	G	A	TP53	exon4	NM_000546	c.347C>T	p.S116F	369	181	188	0.50949	-	-	-	-	-
BB6RC39	17	nonsynonymous_SNV	37871547	C	A	ERBB2	exon10	NM_004448	c.1157C>A	p.A386D	3781	3388	392	0.10368	-	-	-	-	-
BB6RC39	17	nonsynonymous_SNV	55334836	G	T	MSI2	exon3	NM_138962	c.113G>T	p.R38I	320	97	223	0.69688	-	-	-	-	-
BB6RC39	20	nonsynonymous_SNV	31023821	G	T	ASXL1	exon12	NM_015338	c.3306G>T	p.E1102D	767	559	207	0.26988	-	-	-	-	-
BB6RC39	22	nonsynonymous_SNV	41553408	G	C	EP300	exon18	NM_001429	c.3497G>C	p.R1166T	261	167	94	0.36015	-	-	-	-	-
BB6RC39	X	nonsynonymous_SNV	39923645	G	A	BCOR	exon7	NM_001123385	c.3446C>T	p.A1149V	786	0	784	0.99746	-	-	-	-	-
BB6RC39	16	nonframeshift_insertion	11349196	G	GCCGGGA	SOCS1	exon2	NM_003745	c.139_140insTCCCGG	p.A47_P48insVP	2154	1632	522	0.24234	-	-	-	-	-
BB6RC39	16	nonframeshift_insertion	72821618	A	ACCGCCG	ZFHX3	exon10	NM_006885	c.10556_10557insCGGCGG	p.G3519_G3520insGG	96	69	27	0.28125	-	-	-	-	-
BB6RC39	1	Copy number alteration	-	-	-	TNFRSF14	-	-	-	-	-	-	-	-	1p36	-1.2277	8	-2.34193	5.54489e-06
BB6RC39	1	Copy number alteration	-	-	-	PIK3CD	-	-	-	-	-	-	-	-	1p36	-1.36861	22	-2.58221	8.44557e-07
BB6RC39	9	Copy number alteration	-	-	-	CDKN2Ap16INK4A	-	-	-	-	-	-	-	-	9p21	-1.17663	3	-2.26049	1.68226e-05
BB6RC39	9	Copy number alteration	-	-	-	CDKN2Ap14ARF	-	-	-	-	-	-	-	-	9p21	-1.4594	1	-2.74994	7.03242e-08
BB6RC39	9	Copy number alteration	-	-	-	PAX5	-	-	-	-	-	-	-	-	9p13	-1.04448	10	-2.06262	0.000241676
BB6RC39	16	Copy number alteration	-	-	-	GRIN2A	-	-	-	-	-	-	-	-	16p13	1.313	12	2.48458	4.47766e-11
BB6RC39	17	Copy number alteration	-	-	-	TP53	-	-	-	-	-	-	-	-	17p13	-1.0755	10	-2.10745	0.000134624
BB6RC39	17	Copy number alteration	-	-	-	ALOX12B	-	-	-	-	-	-	-	-	17p13	-1.0755	15	-2.10745	0.000134624
BB6RC39	17	Copy number alteration	-	-	-	AURKB	-	-	-	-	-	-	-	-	17p13	-1.0755	8	-2.10745	0.000134624
BB6RC39	17	Copy number alteration	-	-	-	FLCN	-	-	-	-	-	-	-	-	17p11	-1.09789	11	-2.14042	9.58588e-05
BB6RC39	17	Copy number alteration	-	-	-	RAD51D	-	-	-	-	-	-	-	-	17q12	-1.1969	7	-2.29247	1.13956e-05
BB6RC39	17	Copy number alteration	-	-	-	CDK12	-	-	-	-	-	-	-	-	17q12	2.20559	14	4.61262	0
BB6RC39	17	Copy number alteration	-	-	-	ERBB2	-	-	-	-	-	-	-	-	17q12	2.7262	27	6.6171	0
BB6RC39	17	Copy number alteration	-	-	-	MAP3K14	-	-	-	-	-	-	-	-	17q21	-1.1336	15	-2.19406	4.31218e-05
BB6RC39	17	Copy number alteration	-	-	-	HOXB13	-	-	-	-	-	-	-	-	17q21	-1.1336	2	-2.19406	4.31218e-05
BB6RC39	21	Copy number alteration	-	-	-	ICOSLG	-	-	-	-	-	-	-	-	21q22	-1.2646	7	-2.40261	5.21267e-06
BB6RC39	X	Copy number alteration	-	-	-	FAM58A	-	-	-	-	-	-	-	-	Xq28	-1.2464	5	-2.37249	5.21267e-06
BB6RC87	1	nonsynonymous_SNV	162724474	C	G	DDR2	exon5	NM_006182	c.246C>G	p.D82E	544	432	112	0.20588	-	-	-	-	-
BB6RC87	1	nonsynonymous_SNV	226564907	T	C	PARP1	exon13	NM_001618	c.1843A>G	p.M615V	350	132	218	0.62286	-	-	-	-	-
BB6RC87	2	nonsynonymous_SNV	61760911	G	A	XPO1	exon2	NM_003400	c.122C>T	p.A41V	288	231	57	0.19792	-	-	-	-	-
BB6RC87	3	nonsynonymous_SNV	185169079	A	G	MAP3K13	exon7	NM_004721	c.1174A>G	p.S392G	199	63	135	0.67839	-	-	-	-	-
BB6RC87	6	nonsynonymous_SNV	26045872	C	G	HIST1H3C	exon1	NM_003531	c.234C>G	p.D78E	755	368	387	0.51258	-	-	-	-	-
BB6RC87	7	nonsynonymous_SNV	92404051	C	T	CDK6	exon3	NM_001145306	c.328G>A	p.D110N	335	170	165	0.49254	-	-	-	-	-
BB6RC87	8	nonsynonymous_SNV	38275857	C	T	FGFR1	exon11	NM_001174067	c.1412G>A	p.G471E	2040	1836	204	0.1	-	-	-	-	-
BB6RC87	9	nonsynonymous_SNV	98212185	C	T	PTCH1	exon21	NM_000264	c.3487G>A	p.G1163S	153	69	84	0.54902	-	-	-	-	-
BB6RC87	12	nonsynonymous_SNV	123875330	G	A	SETD8	exon3	NM_020382	c.286G>A	p.E96K	397	195	200	0.50378	-	-	-	-	-
BB6RC87	14	nonsynonymous_SNV	36987140	C	A	NKX2-1	exon3	NM_001079668	c.549G>T	p.M183I	1900	1452	448	0.23579	-	-	-	-	-
BB6RC87	15	stopgain_SNV	43748338	G	C	TP53BP1	exon12	NM_001141980	c.2468C>G	p.S823*	614	399	215	0.35016	-	-	-	-	-
BB6RC87	16	nonsynonymous_SNV	2220628	C	T	TRAF7	exon5	NM_032271	c.245C>T	p.T82I	1197	651	546	0.45614	-	-	-	-	-
BB6RC87	17	nonsynonymous_SNV	12013742	A	T	MAP2K4	exon6	NM_003010	c.684A>T	p.R228S	86	1	85	0.98837	-	-	-	-	-
BB6RC87	17	nonsynonymous_SNV	30325979	G	A	SUZ12	exon16	NM_015355	c.2177G>A	p.S726N	146	42	104	0.71233	-	-	-	-	-
BB6RC87	20	nonsynonymous_SNV	31019136	G	C	ASXL1	exon8	NM_015338	c.731G>C	p.R244P	248	191	57	0.22984	-	-	-	-	-
BB6RC87	20	stopgain_SNV	62293873	C	T	RTEL1	exon5	NM_032957	c.442C>T	p.R148*	1088	514	573	0.52665	-	-	-	-	-
BB6RC87	21	nonsynonymous_SNV	36259324	A	G	RUNX1	exon4	NM_001754	c.167T>C	p.L56S	1312	659	653	0.49771	-	-	-	-	-
BB6RC87	21	nonsynonymous_SNV	42866357	C	T	TMPRSS2	exon3	NM_001135099	c.275G>A	p.R92K	918	455	461	0.50218	-	-	-	-	-
BB6RC87	16	nonframeshift_insertion	72991696	T	TGCC	ZFHX3	exon2	NM_006885	c.2348_2349insGGC	p.A783_A784insA	604	365	237	0.39238	-	-	-	-	-
BB6RC87	X	nonframeshift_deletion	66766356	TGGCGGCGGCGGC	T	AR	exon1	NM_000044	c.1369_1380delGGCGGCGGCGGC	p.457_460del	224	181	30	0.13393	-	-	-	-	-
BB6RC87	10	frameshift_insertion	8111478	A	ACCACCAC	GATA3	exon5	NM_002051	c.964_965insCCACCAC	p.T322fs	476	316	160	0.33613	-	-	-	-	-
BB6RC87	6	frameshift_insertion	26045930	G	GT	HIST1H3C	exon1	NM_003531	c.292_293insT	p.E98fs	651	340	311	0.47773	-	-	-	-	-
BB6RC87	X	nonframeshift_insertion	15841230	C	CAGCCGG	ZRSR2	exon11	NM_005089	c.1314_1315insAGCCGG	p.G438_S439insSR	433	294	139	0.32102	-	-	-	-	-
BB6RC87	1	Copy number alteration	-	-	-	TNFRSF14	-	-	-	-	-	-	-	-	1p36	-1.7563	8	-3.37831	0.0416715
BB6RC87	1	Copy number alteration	-	-	-	PIK3CD	-	-	-	-	-	-	-	-	1p36	-1.80057	22	-3.48358	0.0321198
BB6RC87	1	Copy number alteration	-	-	-	MDM4	-	-	-	-	-	-	-	-	1q32	2.5757	10	5.9616	1.01788e-06
BB6RC87	1	Copy number alteration	-	-	-	IKBKE	-	-	-	-	-	-	-	-	1q32	1.8534	20	3.61351	0.000884119
BB6RC87	1	Copy number alteration	-	-	-	IL10	-	-	-	-	-	-	-	-	1q32	1.8534	5	3.61351	0.000884119
BB6RC87	8	Copy number alteration	-	-	-	WHSC1L1	-	-	-	-	-	-	-	-	8p11	2.3626	23	5.14296	8.85265e-06
BB6RC87	8	Copy number alteration	-	-	-	FGFR1	-	-	-	-	-	-	-	-	8p11	2.3626	18	5.14296	8.85265e-06
BB6RC87	17	Copy number alteration	-	-	-	RAD51D	-	-	-	-	-	-	-	-	17q12	-2.50233	7	-5.66599	0.000201984
BB6RC87	17	Copy number alteration	-	-	-	ERBB2	-	-	-	-	-	-	-	-	17q12	4.7986	27	27.8306	0
BB6RC87	17	Copy number alteration	-	-	-	RARA	-	-	-	-	-	-	-	-	17q21	4.7986	8	27.8306	0
BB6RC87	17	Copy number alteration	-	-	-	SPOP	-	-	-	-	-	-	-	-	17q21	3.4816	9	11.1703	1.10629e-11
BB6RC87	17	Copy number alteration	-	-	-	MSI2	-	-	-	-	-	-	-	-	17q22	1.7155	13	3.2841	0.00254871
BB6RC87	17	Copy number alteration	-	-	-	RNF43	-	-	-	-	-	-	-	-	17q22	2.8566	9	7.24306	3.74319e-08
BB6RC87	17	Copy number alteration	-	-	-	RAD51C	-	-	-	-	-	-	-	-	17q22	2.8566	9	7.24306	3.74319e-08
BB6RC87	17	Copy number alteration	-	-	-	PPM1D	-	-	-	-	-	-	-	-	17q23	2.8566	6	7.24306	3.74319e-08
BB6RC87	17	Copy number alteration	-	-	-	BRIP1	-	-	-	-	-	-	-	-	17q23	1.74711	19	3.35684	0.00208211
BB6RC87	17	Copy number alteration	-	-	-	CD79B	-	-	-	-	-	-	-	-	17q23	2.1862	6	4.55105	5.13374e-05
BB6RC87	17	Copy number alteration	-	-	-	SOX9	-	-	-	-	-	-	-	-	17q24	1.4332	3	2.70045	0.0169258
BB6RC87	17	Copy number alteration	-	-	-	H3F3B	-	-	-	-	-	-	-	-	17q25	1.4332	3	2.70045	0.0169258
BB6RC87	17	Copy number alteration	-	-	-	SRSF2	-	-	-	-	-	-	-	-	17q25	1.4332	2	2.70045	0.0169258
BB6RC87	19	Copy number alteration	-	-	-	MAP2K2	-	-	-	-	-	-	-	-	19p13	1.5855	11	3.00112	0.00690018
BB6RC87	19	Copy number alteration	-	-	-	INSR	-	-	-	-	-	-	-	-	19p13	1.9016	22	3.73627	0.000668194
BB6RC87	19	Copy number alteration	-	-	-	BABAM1	-	-	-	-	-	-	-	-	19p13	1.4762	8	2.78215	0.0142722
BB6RC87	19	Copy number alteration	-	-	-	JAK3	-	-	-	-	-	-	-	-	19p13	1.4762	23	2.78215	0.0142722
BB6RC160	2	nonsynonymous_SNV	25991713	T	G	ASXL2	exon6	NM_018263	c.529A>C	p.K177Q	362	125	235	0.64917	-	-	-	-	-
BB6RC160	3	nonsynonymous_SNV	72897459	A	C	SHQ1	exon1	NM_018130	c.33T>G	p.D11E	163	78	85	0.52147	-	-	-	-	-
BB6RC160	5	nonsynonymous_SNV	86564332	G	T	RASA1	exon1	NM_002890	c.64G>T	p.G22C	421	143	278	0.66033	-	-	-	-	-
BB6RC160	6	nonsynonymous_SNV	117715395	C	G	ROS1	exon10	NM_002944	c.1094G>C	p.G365A	225	154	70	0.31111	-	-	-	-	-
BB6RC160	7	nonsynonymous_SNV	55259434	G	A	EGFR	exon21	NM_005228	c.2492G>A	p.R831H	324	204	120	0.37037	-	-	-	-	-
BB6RC160	7	nonsynonymous_SNV	151893041	G	T	MLL3	exon28	NM_170606	c.4329C>A	p.D1443E	291	232	59	0.20275	-	-	-	-	-
BB6RC160	16	nonsynonymous_SNV	56868048	G	A	NUP93	exon14	NM_014669	c.1546G>A	p.E516K	579	418	161	0.27807	-	-	-	-	-
BB6RC160	16	nonframeshift_deletion	72821639	GCCA	G	ZFHX3	exon10	NM_006885	c.10533_10535delTGG	p.3511_3512del	164	121	41	0.25	-	-	-	-	-
BB6RC160	10	frameshift_deletion	8115851	CAT	C	GATA3	exon6	NM_002051	c.1198_1199delAT	p.M400fs	995	669	325	0.32663	-	-	-	-	-
BB6RC160	19	nonframeshift_insertion	33792731	G	GGCGGGT	CEBPA	exon1	NM_004364	c.589_590insACCCGC	p.P197_P198insHP	907	770	136	0.14994	-	-	-	-	-
BB6RC160	1	Copy number alteration	-	-	-	TNFRSF14	-	-	-	-	-	-	-	-	1p36	-1.3124	8	-2.48354	0.000216208
BB6RC160	1	Copy number alteration	-	-	-	PIK3CD	-	-	-	-	-	-	-	-	1p36	-1.27985	22	-2.42814	0.000268072
BB6RC160	1	Copy number alteration	-	-	-	ID3	-	-	-	-	-	-	-	-	1p36	-1.0059	2	-2.0082	0.00783513
BB6RC160	1	Copy number alteration	-	-	-	ARID1A	-	-	-	-	-	-	-	-	1p36	-1.0059	20	-2.0082	0.00783513
BB6RC160	1	Copy number alteration	-	-	-	SESN2	-	-	-	-	-	-	-	-	1p35	-1.0059	10	-2.0082	0.00783513
BB6RC160	1	Copy number alteration	-	-	-	STK40	-	-	-	-	-	-	-	-	1p34	-1.0059	10	-2.0082	0.00783513
BB6RC160	1	Copy number alteration	-	-	-	CSF3R	-	-	-	-	-	-	-	-	1p34	-1.0059	15	-2.0082	0.00783513
BB6RC160	1	Copy number alteration	-	-	-	RRAGC	-	-	-	-	-	-	-	-	1p34	-1.0059	7	-2.0082	0.00783513
BB6RC160	1	Copy number alteration	-	-	-	MYCL1	-	-	-	-	-	-	-	-	1p34	-1.0059	3	-2.0082	0.00783513
BB6RC160	1	Copy number alteration	-	-	-	MPL	-	-	-	-	-	-	-	-	1p34	-1.0059	12	-2.0082	0.00783513
BB6RC160	1	Copy number alteration	-	-	-	MUTYH	-	-	-	-	-	-	-	-	1p34	-1.0059	16	-2.0082	0.00783513
BB6RC160	2	Copy number alteration	-	-	-	PDCD1	-	-	-	-	-	-	-	-	2q37	-1.3986	5	-2.63646	5.50313e-05
BB6RC160	3	Copy number alteration	-	-	-	MST1R	-	-	-	-	-	-	-	-	3p21	-1.0026	20	-2.00361	0.00783513
BB6RC160	3	Copy number alteration	-	-	-	BAP1	-	-	-	-	-	-	-	-	3p21	-1.0026	17	-2.00361	0.00783513
BB6RC160	4	Copy number alteration	-	-	-	FGFR3	-	-	-	-	-	-	-	-	4p16	-1.1393	15	-2.20274	0.00198494
BB6RC160	4	Copy number alteration	-	-	-	PHOX2B	-	-	-	-	-	-	-	-	4p13	-1.4427	3	-2.71829	3.19829e-05
BB6RC160	9	Copy number alteration	-	-	-	CDKN2Ap16INK4A	-	-	-	-	-	-	-	-	9p21	-1.42077	3	-2.67728	4.02345e-05
BB6RC160	9	Copy number alteration	-	-	-	CDKN2Ap14ARF	-	-	-	-	-	-	-	-	9p21	-1.8286	1	-3.55192	1.81907e-08
BB6RC160	11	Copy number alteration	-	-	-	RPS6KB2	-	-	-	-	-	-	-	-	11q13	1.4095	15	2.65645	3.87153e-05
BB6RC160	11	Copy number alteration	-	-	-	CCND1	-	-	-	-	-	-	-	-	11q13	2.8876	5	7.40038	0
BB6RC160	11	Copy number alteration	-	-	-	FGF19	-	-	-	-	-	-	-	-	11q13	2.8876	3	7.40038	0
BB6RC160	11	Copy number alteration	-	-	-	FGF4	-	-	-	-	-	-	-	-	11q13	2.2768	3	4.84602	2.23183e-13
BB6RC160	11	Copy number alteration	-	-	-	FGF3	-	-	-	-	-	-	-	-	11q13	2.2768	3	4.84602	2.23183e-13
BB6RC160	17	Copy number alteration	-	-	-	FLCN	-	-	-	-	-	-	-	-	17p11	-1.0401	11	-2.05637	0.00681052
BB6RC160	17	Copy number alteration	-	-	-	ERBB2	-	-	-	-	-	-	-	-	17q12	5.3583	27	41.0213	0
BB6RC160	17	Copy number alteration	-	-	-	RARA	-	-	-	-	-	-	-	-	17q21	2.4246	8	5.3688	0
BB6RC160	17	Copy number alteration	-	-	-	SPOP	-	-	-	-	-	-	-	-	17q21	3.0067	9	8.03724	0
BB6RC160	17	Copy number alteration	-	-	-	MSI2	-	-	-	-	-	-	-	-	17q22	1.02349	13	2.03283	0.00681052
BB6RC160	17	Copy number alteration	-	-	-	BRIP1	-	-	-	-	-	-	-	-	17q23	1.8715	19	3.65913	5.1931e-09
BB6RC160	17	Copy number alteration	-	-	-	AXIN2	-	-	-	-	-	-	-	-	17q24	3.6707	10	12.7348	0
BB6RC160	20	Copy number alteration	-	-	-	AURKA	-	-	-	-	-	-	-	-	20q13	1.2612	8	2.39695	0.000268072
BB6RC160	20	Copy number alteration	-	-	-	G'-S	-	-	-	-	-	-	-	-	20q13	1.2612	13	2.39695	0.000268072
BB6RC160	20	Copy number alteration	-	-	-	RTEL1	-	-	-	-	-	-	-	-	20q13	1.6682	34	3.17818	3.42135e-07
BB6RC160	X	Copy number alteration	-	-	-	RBM10	-	-	-	-	-	-	-	-	Xp11	-1.2798	24	-2.42805	0.000268072
BB6RC160	X	Copy number alteration	-	-	-	ARAF	-	-	-	-	-	-	-	-	Xp11	-1.2798	15	-2.42805	0.000268072
BB6RC160	X	Copy number alteration	-	-	-	GATA1	-	-	-	-	-	-	-	-	Xp11	-1.2798	5	-2.42805	0.000268072
BB6RC160	X	Copy number alteration	-	-	-	AMER1	-	-	-	-	-	-	-	-	Xq11	-1.1363	1	-2.19817	0.00198821
BB6RC160	X	Copy number alteration	-	-	-	FAM58A	-	-	-	-	-	-	-	-	Xq28	-1.271	5	-2.41329	0.000290457

## Sheet: Fig 2B, 2C and S2A
Figure 2B and 2C
Quantification of biomarkers by IHC
			p16		pRb		Cyclin E1		Cyclin D1
			resistant	sensitive	resistant	sensitive			resistant	sensitive
		313	4		1		6		0
		98	4		0		6		2
		244LR	0		0		0		3
		201STG	0		3		3		0
		225	2		1		5		3
		153LR	2		2		3		2
		222	3		3				2.5
		39	3		4		0		4.5
		251	3		2		0		3
		131	3		2		2		7
		191	3		2		3		6.5
		118JAL	1		4		6		7
		293	2		3		0		4.5
		4	1		2		3		6
		319	1		3		0		4
		343		1		2		3		5
		251JAL		0		3		3		0
		153		1		3		0		4.5
		244		0		4		0		4
		173JAL		0		4		0		0
Figure S2A
Quantification of biomarkers by IHC or immunoblot
			ER		PR		FGFR1						CDK4								CDK6								Cyclin D2							CDK2
			resistant	sensitive	resistant	sensitive	resistant		sensitive				resistant				sensitive				resistant				sensitive				resistant				sensitive			resistant				sensitive
		313	5		0		31.85	40.53				153LR	59.241	63.839		58.2887					159.816	169.022							115.392	131.054						149.902	151.25		187.74
		98	2		0			22.98				222	35.521	66.435							12.37	29.902							11.477	16.685						66.695	91.852		100
		244LR	5		4		211.87	184.98				39	65.367	73.55	76.945						155.304	121.123	107.536						22.553	20.23	21.347	39.8727				75.459	75.527	65.885
		201S	4		0		126.42	226.21				251	33.8	34.816		27.7905					4.525	5.888								223.833		140.007				30.429	34.801
		225	3		0		4.45					131	157.045	94.568		199.012					7.535	3.622							20.556	35.507						219.689	163.694		148.62
		153LR	0		0		143.48	144.4				191	126.026	141.386		174.505					6.01	2.954		15.8545						40.797		29.6568				167.337	128.369		192.6
		222	0		0			79.82				118JAL	37.158	26.52							79.731	65.558							43.602	55.074						36.154	19.021
		39	8		0		131.19	114.25				293	35.106	24.122		37.9412					131.534	89.733		111.885					38.287	48.776		55.5636				32.042	23.911		30.26
		251	6		5		67.91	25.59				4	43.578	39.496		46.5793					8.818	7.519		15.2302					72.529	34.067						130.592	73.809		83.78
		131	8		7		89.93	120.35				319	41.648	38.165							80.305	90.731							16.945	22.379						99.912	93.565
		191	8		5		256.98	160.33				343					58.199	65.703							6.64	11.235							97.61	136.455						117.681	122.549
		118JAL	7		0		156.89	211.1				251JAL					50.063	24.553		49.6833					108.781	90.735		131.961					98.325	50.185						148.501	131.046		131.25
		293	7		3		17.4	10.2				153					49.705	60.367	61.871						109.431	55.91	67.92						78.674	54.334	69.378					142.345	115.458	128.695	128.826
		4	8		2		111.91	84.13				244					11.655	15.308	26.403						1.143	2.297	4.326							161.432	160.402					37.517	47.116	37.607
		319	7		5		1.62	1.72				173JAL					42.029	81.631							21.585	37.3							115.934	78.578						115.471	136.466
		343		8		4			151.95	238.81
		251JAL		3		0			82.51	86.9
		153		0.5		0			92.29	120.96
		244		6		3			95.34	119.52
		173JAL		7		4			126.39

## Sheet: Fig 3B, 3E and S2E
Figure 3B
In vivo vs ex vivo analysis of correlation
			in vivo (Δtumor voulme)	ex vivo (Δspheroid area)			in vivo (Δtumor volume)	ex vivo (ΔEdU positive cells)
		PDX313	917.18	16.4331		PDX313	917.18	41.61
		PDX98	515.624	1.90703		PDX244LR	464.53
		PDX244LR	464.53	8.72211		PDX284J	463.24	-26.2428
		PDX284J	463.24	1.93339		PDX201S	394.44	-22.1566
		STG201	394.44	-11.8887		PDX270	305.9	-7.87641
		PDX270	305.9	13.0826		PDX153LR	178.65
		PDX153LR	178.65	-10.0707		PDX225	175.39	-58.85
		PDX225	175.39	-19.893		PDX222	169.56
		PDX222	169.56	11.2056		PDX39	163.1	-22.3543
		PDX39	163.1	35.4072		PDX251	142.73
		PDX131	112.08	-35.8237		PDX131	112.08	-52.69
		PDX191	110.41	-29.6897		PDX191	110.41	-68.97
		PDX118	90.94	-0.0735049		PDX118J	90.94	-32.8
		PDX293	88.74	-23.972		PDX293	88.74	-25.2199
		PDX319	27.09	-6.19256		PDX319	27.09	-8.60395
		PDX251J	19.9	-65.9356		PDX251J	19.9	-82.0584
		PDX343	12.46	-57.3271		PDX343	12.46	-49.1057
		PDX153	-48.19	-55.6481		PDX153	-48.19	-52.6043
		PDX244	-78.61	-46.9472		PDX244	-78.61	-55.9854
		PDX173	-100	-48.0132		PDX173J	-100	-70.3631
Figure 3E
ROC curve
			resistant					sensitive
		PDC313	-5.61744	18.9962	35.9205
		PDC98	38.5366	-34.0504	1.2349
		PDC244LR	18.0665	14.4678	-6.36798
		PDC284	-7.02192	15.6087	47.3171	-2.78657
		STG201	-19.4218	-7.58882	-22.7253	-8.65537
		PDC270	-5.07926	39.0599	22.4093	-4.05959
		PDC153LR	39.2529	-63.9605	-5.5045
		PDC225	8.10559	-47.8915	152.525
		PDC222	-16.2537	14.3785	35.4919
		PDC39	-40.5767	67.2796	106.025	8.90077
		PDC131	-45.5392	-8.62225	97.9046	-53.3098
		PDC191	-8.99282	-47.8974	-66.7669	-32.1788
		PDC118	-17.9147	-21.5045	39.1986
		PDC287.2	-25.8789	-0.886625	-45.1505	-51.0277
		PDC287.3	-1.90276	-5.56155	-11.1134	-43.3166	-54.2008
		PDC251J						-68.47	-69.874	-59.4628	-51.2841
		PDC343						-7.13597	-58.5558	-56.0985
		PDC153						-51.3345	-54.6311	-20.5025	-44.5142
		PDC244						-49.8524	-28.6785	-50.4242	-40.5651
		PDC173						-45.0736	-43.8187	-34.2263	-51.1679	-47.798
		PDC292	63.3237	3.64404	6.99932
		PDC301	-3.34
		PDC346	-20.8946	-16.3031	12.3584
		PDC350	-13.6484	-50.3385	-21.4941	-13.6505
		PDC376	21.5
		PDC399	-32.1927	-35.0948		-32.5988
		PDC406						-31.8372	-32.8636	-57.3546
		PDC433						-37.1809	-32.743	-30.8145
		PDC446B						-18.8724		-35.6532	-34.3227
		PDC450	-10.6925	5.33951	1.54398
		BB3RC31	-10.857	50.5446	-28.1119	8.02928	-35.2334
		BB6RC39						-37.0157	-12.7989
		BB6RC87	9.20286	17.7927	9.16847
		BB6RC160						-31.6551	-35.5176	-44.5137
Figure S2E		Spheoid area PDC319							%EdU-pos cells PDC319
Ex vivo time response		Days of trartment							Days of trartment
		2	4	7	10	14			2	4	7	10	14
		208	146	166	293	208		Exp 1	73.4819	288.049	207.409	128.593	230.114
		58	166	86	200	104		Exp 2	111.216	171.458	220.446	135.362	192.89
		115	164	132	300	328		Exp 3	123.45	342.916	279.231	196.502
		80	37	60	97	274		Exp 4	91.8524	168.899	290.019	205.75	238.816
		140	58	31	86	136
		60	60	80	115	210
		80	104	70	177	148
		104	208	137	79	192
		44	60	255	238	208
		64	37	104	288	104
		84	177	44	52	133
		104	164	104	44	199
		34	115	52	20	857
		34	97	60	472	96
		70	115	96	70	136
		70	86	60	238	229
		115	36	48	256	298
		64	31	86	177	292
		64	216	79	72	151
		60	34	70	240	447
		64	37	274	434	124
		36	124	70	274	192
		97	136	136	86	248
		151	86	166	72	177
		37	216	104	300	137
		96	88	137	88	588
		96	177	177	97	448
		124	86	60	96	166
		86	136	36	115	151
		26	214	47	58	346
		52	229	36	104	472
		124	164	84	97	577
		228	374	60	31	146
		124	228	115	86	508
		86	140	86	115	632
		58	64	366	80	489
		137	44	316	60	96
		52	60	807	146	400
		16	344	96	225	192
		96	104	60	190	328
		300	177	70	216	732
		34	115	69	104	420
		177	70	44	311	420
		64	152	36	44	451
		86	146	86	316	147
		112	51	151	115	238
		70	32	37	140	470
		70	52	146	177	330
		124	69	366	102	590
		60	64	137	137	176
		208	115	216	37	133
		192	44	216	96	558
		69	51	96	70	104
		32	190	782	210	315
		79	102	216	268	274
		104	48	124	79	648
		26	156	75	207	115
		32	126	61	166	281
		79	238	300	200	240
		104	69	112	97	190
		97	104	96	104	208
		80	207	102	64	248
		37	238	328	60	341
		37	146	70	60	126
		96	70	58	52	214
		84	102	126	51	452
		60	124	228	60	349
		268	51	115	58	728
		420	208	37	61	990
		51	200	166	52	268
		64	112	137	186	240
		70	96	44	344	96
		137	166	44	104	72
		97	52	32	268	64
		60	146	104	300	124
		52	192	375	96	156
		124	112	79	300	315
		236	42	112	274	470
		64	190	470	151	383
		133	166	126	177	177
		32	136	146	151	340
		208	37	216	302	156
		36	37	104	256	238
		69	151	156	216	300
		60	70	151	115	238
		102	166	51	84	115
		16	104	44	86	152
		70	80	104	398	115
		32	115	60	124	300
		52	70	64	274	176
		124	69	70	256	44
		166	115	320	300
		44	136	79	164
		96	900	86	80
		248	52	70	166
		58	60	70	138
		80	112	51	164
		36	112	21	44
		115	208	124	240
		86	32	104	151
		124	44	248	384
		102	44	44	512
		44	328	31	380
		44	177	60	86
		70	200	80	60
		96	36	86	192
		96	34	84	216
		69	51	176	349
		60	166	104	192
		86	36	64	228
		115	112	238	207
		79	148	200	58
		112	104	34	238
		64	140	31	255
		302	577	37	84
		51	341	346	151
		44	115	97	288
		36	398	64	1023
		64	137	256	293
		51	341	58	64
		21	315	104	80
		148	104	176	104
		124	115	42	176
		89	60	84	80
		58	398	104	214
		52	124	70	115
		208	79	60	328
		31	34	137	164
		112	208	124	52
		137	366	60	80
		80	44	60	112
		104	72	247	288
		102	104	20	104
		42	79	64	229
		80	177	140	229
		208	104	216	156
		86	44	64	807
		136	96	148	192
		42	207	133	398
		51	207	156	315
		80	177	586	315
		79	86	72	398
		80	60	52
		37	60	96
		112	192	34
		70	126	177
		70	12	70
		37	44	102
		80	214	611
		60	104	248
		72	136	302
		216	104	489
		164	60	346
		208	102	256
		268	52	262
		166	151	216
		97	70	124
		86	70	166
		124	60	64
		136	96	69
		146	177	34
		176	156	124
		104	115	96
		166	37	136
		146	316	228
		86	126	300
		84	69	84
		240	64	316
		61	84	96
		238	102	300
		124	31	88
		328	102	225
		69	104	176
		64	97	70
		86	37	102
		104	36	79
		216	34	366
		383	69	136
		112	79	104
		136	207	86
		58	84	124
		64	70	166
		69	96	166
		256	177	364
		340	51	176
		214	52	115
		148	268	255
		60	79	164
		366	64	104
		69	229	172
		80	115	146
		164	140	288
		102	97	166
		164	96	115
		52	80	166
		124	207	200
		128	214	124
		146	214	146
		61	70	228
		31	147	216
		44	207	707
		380	31	140
		124	52	146
		60	177	124
		166	176	228
		64	69	36
		64	21	52
		80	69	44
		115	140	448
		32	37	192
		44	124	64
		52	69	86
		102	96	96
		186	104	228
		341	151	988
		26	115	349
		26	208	80
		32	70	31
		26	69	629
		136	37	70
		96	64	210
		42	176	356
		44	104	216
		44	151	383
		238	52	140
		80	32	256
		32	36	330
		37	300	268
		52	274	151
		26	268	248
		34	60	210
		86	115	96
		82	166	64
		70	255	70
		84	140	37
		64	190	70
		34	51	137
		37	69	124
		60	32	140
		79	42	44
		26	70	292
		52	216	216
		31	80	102
		146	44	80
		160	28	112
		177	70	79
		64	37	176
		146	216	148
		72	192	44
		104	315	124
		151	52	216
		97	208	112
		126	80	115
		44	51	151
		44	64	172
		34	97	126
		47	69	69
		51	34	89
		60	52	44
		16	320	60
		54	255	52
		288	36	208
		60	238	328
		60		207
		60		102
		34		136
		44		37
		51		151
		112		166
		148		398
		268		320
		80		156
		52		248
		80		96
		44		166
		124		216
		69		104
		648		228
		37		148
		122		192
		104		104
		36		288
		70		274
		32		214
		255		383
		136		255
		51		236
		80		166
		32		176
		69		115
		52		247
		136		86
		16		52
		44		80
		104		64
		64		476
		146		421
		97		240
		112
		52
		96
		72
		124
		80
		34
		60
		36
		51
		86
		69
		146
		137
		60
		51
		124
		192
		36
		36
		64
		192
		44
		56
		102
		115
		86
		51
		104
		72
		69
		64
		97
		164
		137
		166
		115
		137
		104
		124
		225
		44
		44
		36
		200
		51
		207
		61
		60
		31
		80
		31
		116
		72
		124
		96
		136
		146
		172
		72
		133
		115
		104
		96
		42
		52
		44
		44

## Sheet: Fig 3C, 3D, S2F and S2G
Figure 3C and 3D
Organoid size ex vivo
			spheroid area
			Exp 1	exp 2	Exp 3	Exp 4	Exp 5
		PDC292	163.324	103.644	106.999
		PDC376	121.503
		BB6RC87	109.203	117.793	109.168
		PDC450	89.3075	105.34	101.544
		BB3RC31	89.143	150.545	71.8881	108.029	64.7666
		PDC301	96.6577
		PDC346	79.1054	83.6969	112.359
		PDC350	86.3516	49.6615	78.5059	86.3495
		PDC399	67.8073	64.9052		67.4012
		BB6RC39	62.9843	87.2011
		PDC446B	81.1276		64.3468	65.6773
		PDC433	62.8191	67.257	69.1855
		BB6RC160	68.3449	64.4824	55.4863
		PDC406	68.1628	67.1364	42.6454
Figure S2F and S2G
Organoid size ex vivo and quantification of EdU incorporation			spheroid area							%EdU+ cells
			Exp 1	Exp 2	Exp 3	Exp 4	Exp 5			Exp 1	Exp 2	Exp 3
		PDC313	94.3826	118.996	135.921				PDC313	171.02	112.19
		PDC098	138.537	65.9496	101.235				PDC284	78.8528	68.6616
		PDC244LR	118.067	114.468	93.632				STG201	93.3075	62.3793
		PDC284	92.9781	115.609	147.317	97.2134			PDC270	89.1784	95.0687
		STG201	80.5782	92.4112	77.2747	91.3446			PDC225	52.68	29.61
		PDC270	94.9207	139.06	122.409	95.9404			PDC039	86.44	80.1512	66.3459
		PDC153LR	139.253	36.0395	94.4955				PDC131	47.31
		PDC225	108.106	52.1085	252.525				PDC191	35.56	26.5
		PDC222	83.7463	114.379	135.492				PDC118	62.9897	71.42
		PDC039	59.4233	167.28	206.025	108.901			PDC287.2	78.2026	71.3577
		PDC131	54.4608	108.622	197.905	46.6902			PDC287.3	109.012	116.008
		PDC191	91.0072	52.1026	33.2331	67.8212			PDC343	56.0258	45.7628
		PDC118	82.0853	78.4955	139.199				PDC251J	16.4261	19.4571
		PDC287.2	74.121	99.1134	54.8495	48.9723			PDC153	51.9017	42.8897
		PDC284.3	98.0972	94.4385	88.8866	56.6834	45.7992		PDC244	50.2723	39.715
		PDC251J	31.53	30.126	40.5372	48.7159			PDC173	49.041	38.9882	0.881449
		PDC343	92.864	41.4442	43.9015
		PDC153	48.6655	45.3689	79.4975	55.4858
		PDC244	50.1476	71.3215	49.5758	59.4349
		PDC173	54.9264	56.1813	65.7737	48.8321	52.202

## Sheet: Fig 4E, 5D and 5E
Figure 4E
Ex vivo experiments with p18 inhibitor
		PDC191			PDC313
		Ribociclib	P18N003	P18N003 + Ribociclib	Ribociclib	P18N003	P18N003 + Ribociclib
	Exp 1	65.7356	26.976	8.22406	106.218	87.2998	68.5181
	Exp 2	90.0617	21.2206	12.1842	136.155	61.6634	64.0875
Figure 5D
Biomarker analysis in the prospective validation cohort (ex vivo)
		p16		pRb		cyclin E1		cyclin D1
		resistant	sensitive	resistant	sensitive	resistant	sensitive	resistant	sensitive
	1022	4		4		5		5
	1130	4		3		5		0
	#3	0		3		4		6
	#4	2		3		4		0
	#6	1		3		4		5
	#7	4		4		5		0
	1018		2		1		2		0
	1046		0		2		4		6
	1087		1		3		0		4
	1102		2		2		0		0
	1175		2		3		4		7
	1070		1		1		5		7
	1094		1		4		4		2
	1306		2		2		4		6
	#1		1		4		0		6
	#2		1		1		0		8
	#5		0		2		4		6
Figure 5E
		p16 high	pRb low	high Cyclin E1	Cyclin D1 high
	odd ratio	0.4	0.26	0.18	1.29
	low confidence interval	0.11	0.04	0.07	0.91
	high confidence interval	0.95	0.88	0.79	1.94

## Sheet: Fig 4A and 4F
Figure 4A
IC50 values in p16-overexpressing cell lines
			T47D-p16						MCF7-p16
			Fulves		Ribo		Combo		Fulves		Ribo		Combo
			MOCK	INK4	MOCK	INK4	MOCK	INK4	MOCK	INK4	MOCK	INK4	MOCK	INK4
		Exp1	0.09001	0.3733					0.23	4.33	2.3	43.37	0.46	15.91
		Exp 2	0.16		0.8444	59.65	0.04015	0.8079	0.09855	3.708	0.6439	7.562	0.3613	3.487
		Exp 3	0.2709	1.371	3.574	30.24	0.4956	2.716
Figure 4F
IC50 values in cyclinD1-overexpressing cell lines			T47D-CCND1						MCF7-CCND1
			Fulvestrant		Ribociclib		Combo		Fulvestrant		Ribociclib		Combo
			MOCK	CCND1	MOCK	CCND1	MOCK	CCND1	MOCK	CCND1	MOCK	CCND1	MOCK	CCND1
		Exp 1	0.1943	0.5252	3.5	3.5	0.06605	0.136	0.06738	0.1406	0.4	0.9	0.03995	0.08492
		Exp 2	0.9388	3.531	3	27.9	0.1889	0.7801	0.0905	0.307	0.8	1.9	0.07179	0.1844
		Exp 3			5.6	32.8					0.7	1.5
		Exp 4			2.9	5.6					0.6	2.9
		Exp 5			3.6	4.4					0.6	2.7
		Exp 6			7.9	8.1

## Sheet: Fig 4B and S3A
Figure 4B
Immunoblot of cell cycle proteins in p16-overexpressing cells
Figure S3A
Quantification of immunoblots of cell cycle proteins in p16-overexpressing cells
			T47D-MOCK Vehicle							T47D-MOCK Ribociclib							T47D-p16 Vehicle							T47D-p16 Ribociclib
			Exp 1	Exp 2	Exp 3	Exp 4	Exp 5	Exp 6	Exp 7	Exp 1	Exp 2	Exp 3	Exp 4	Exp 5	Exp 6	Exp 7	Exp 1	Exp 2	Exp 3	Exp 4	Exp 5	Exp 6	Exp 7	Exp 1	Exp 2	Exp 3	Exp 4	Exp 5	Exp 6	Exp 7
	T47D	p-pRb S780	0.498754	0.963023	0.427873	0.772957	0.860211	0.43	0.723938	0.798106	0.672229	0.526503	0.88572	0.509008	0.51	0.811056	1.42693	0.924952	2.53481		1.41097	2.56	1.26774	1.089	0.431633	0.664523		0.817916	0.64	0.97678
		p-pRb S807/811	0.829931	0.63696	0.688257	0.968526	0.62	0.835281		0.905054	0.871175	0.991838	1.05231	0.84	1.20257		1.41678	2.2961		2.00357	2.27	1.31533		1.05869	1.24492		2.34321	1.17	1.25512
		Cyclin E2	1.20894	0.974069	0.42196	0.817958	0.789154	0.43	1.1608	0.410024	0.929249	0.318387	0.316959	0.388609	0.31	0.738306	1.63179	1.02259	2.30001		2.40053	2.36	1.5178	0.646404	1.02259	2.30001		0.645979	0.63	0.741156
		p-CDK2 T160	0.418382	0.276267	0.579631	0.952374	0.57	1.16022		0.149427	0.0652014	0.0864883	0.258867	0.09	0.303382		1.49469		2.45951	0.936174	2.48	1.25884		0.511311	0.214545	0.214909	0.108762	0.22	0.122993
		CDK6	0.71	0.33	0.2					0.58	0.55	0.65					0.64	0.26	0.23					1.27	1.1	0.86
			MCF7-MOCK Vehicle							MCF7-MOCK Ribociclib							MCF7-p16 Vehicle							MCF7-p16 Ribociclib
			Exp 1	Exp 2	Exp 3	Exp 4	Exp 5	Exp 6	Exp 7	Exp 1	Exp 2	Exp 3	Exp 4	Exp 5	Exp 6	Exp 7	Exp 1	Exp 2	Exp 3	Exp 4	Exp 5	Exp 6	Exp 7	Exp 1	Exp 2	Exp 3	Exp 4	Exp 5	Exp 6	Exp 7
	MCF7	p-pRb S780	0.930708	0.730355	0.222833					0.869676	0.822122						0.823833	0.523366	0.961006					0.30403	0.181297	0.475974
		p-pRb S807/811	0.919004	0.953149	0.765292					0.93458	0.837155						0.884529	1.01243	0.815351					0.331189	0.525993	0.927219
		Cyclin E2	1.06005	1.01956	1.01093					0.382908	0.91522						0.920636	0.973091	0.70389					0.13484	0.131402	0.131612
		p-CDK2 T160	1.06765	0.600141	0.982594					0.70307	0.297648						0.635536	0.49382	0.678637					0.243616	0.12389	0.236631
		CDK6	0.8	0.84						1.2	0.93						0.33	0.11						0.51	0.04

## Sheet: Fig 4G and S3C
Figure 4G
Immunoblot of cell cycle proteins in cyclin D1-overexpressing cells
Figure S3C
Quantification of immunoblots of cell cycle proteins in cyclin D1-overexpressing cells
			T47D-MOCK Vehicle					T47D-MOCK Ribociclib					T47D-p16 Vehicle					T47D-p16 Ribociclib
			Exp 1	Exp 2	Exp 3	Exp 4	Exp 5	Exp 1	Exp 2	Exp 3	Exp 4	Exp 5	Exp 1	Exp 2	Exp 3	Exp 4	Exp 5	Exp 1	Exp 2	Exp 3	Exp 4	Exp 5
	T47D	p-pRb S780	0.565747	0.581518	0.72837	0.206153		0.316215	0.267028	0.029473			1.88434	1.32753	0.982809	1.00989		0.933329	0.131646	0.137753
		p-pRb S807/811	1.35434	1.05898	1.72685	0.306224		0.644329	0.388805	0.232526			2.12178	1.21933	1.11298	0.999799		0.733119	0.436099	0.173131
		Cyclin E2	0.747915	2.02793	0.996226	0.449171		0.565673	0.319199	0.0721393			1.87829	1.25215	1.06244	1.01157		0.977656	0.168629	0.116634
		p-CDK2 T160	0.675304	0.543808	0.958311	0.724695		0.493416	0.225207	0.196796			1.80427	1.35383	1.07505	0.877302		0.777536	0.201119	0.264394
			MCF7-MOCK Vehicle					MCF7-MOCK Ribociclib					MCF7-p16 Vehicle					MCF7-p16 Ribociclib
			Exp 1	Exp 2	Exp 3	Exp 4	Exp 5	Exp 1	Exp 2	Exp 3	Exp 4	Exp 5	Exp 1	Exp 2	Exp 3	Exp 4	Exp 5	Exp 1	Exp 2	Exp 3	Exp 4	Exp 5
	MCF7	p-pRb S780	0.84	0.69	0.43	0.76	1.69	0.01	0.14	0.07	0.37	0.08	0.97	1.34	0.59	1.23	1.92	0.42	0.41	0.07	0.44	0.74
		p-pRb S807/811	0.22		0.63	0.78	1.76	0.04		0.21	0.14	0.24	0.47		1.29	1.18	1.01	0.15		0.56	0.37	0.43
		Cyclin E2	0.2	0.56	0.88	0.39	1.62	0.03	0.22	0.23	0.12	0.1	0.8	0.77	1.27	1.08	1.68	0.16	0.93	0.12	0.67	1.34
		p-CDK2 T160	0.83	0.87		0.68	1.76	0.3	0.31		0.27	0.02	0.78	1.23		1.2	1.76	0.67	0.69		0.12	0.94

[truncated: 7 more sheets: Fig 4C, 4H, S3B and S3D, Fig 6A, Fig 7B and S2D, Fig 7C, Fig 7D, 7E, S4F and S4G, Fig S1C and S1D, Fig 7F and S4C]
